# Supplementary material for: 2-(1H-1,2,3-Benzotriazol-1-yl)-1-m-toluoylethyl 2,4-dichloro­benzoate
Source: Acta Crystallogr Sect E Struct Rep Online. 2008 Apr 30;64(Pt 5):o941. doi: 10.1107/S1600536808011963 (PMC2961103; doi:10.1107/S1600536808011963)
Supplement: Supplementary file 1 [file e-64-0o941-sup1.cif]

##############################################################################
###                                                                        ###
###        Electronic paper (Acta Crystallographica Section E)             ###
###                                                                        ###
##############################################################################
#                                                                            #
# This CIF contains the data in a paper accepted for publication in Acta     #
# Crystallographica Section E. It conforms to the requirements of Notes      #
# for Authors for Section E, and has been peer reviewed under the auspices   #
# of the IUCr Commission on Journals.                                        #
#                                                                            #
# Full details of the Crystallographic Information File format               #
# are given in the paper "The Crystallographic Information File (CIF):       #
# a New Standard Archive File for Crystallography" by S. R. Hall, F. H.      #
# Allen and I. D. Brown [Acta Cryst. (1991), A47, 655-685].                  #
#                                                                            #
# The current version of the core CIF dictionary is obtainable from          #
# ftp://ftp.iucr.org/pub/cif_core.dic. The current version number is 2.4.    #
#                                                                            #
# Software is freely available for graphical display of the structure(s) in  #
# this CIF.  For information consult the CIF home page http://www.iucr.org/  #
# cif/home.html                                                              #
#                                                                            #
# This file may be used for bona fide research purposes within the           #
# scientific community so long as proper attribution is given to the journal # 
# article from which it was obtained.                                        #
#                                                                            #
##############################################################################
                                             
data_global
_audit_creation_method     SHELXL-97
_journal_data_validation_number     ?
_journal_date_recd_electronic     2008-04-13
_journal_date_accepted     2008-04-25
_journal_name_full     'Acta Crystallographica, Section E'
_journal_year     2008
_journal_volume     64
_journal_issue      5
_journal_page_first     o941
_journal_page_last     o941
_journal_paper_category     QO
_journal_coeditor_code     HB2721
_publ_contact_author_name     ' Wu-Lan Zeng'
_publ_contact_author_address
;MicroScale Science Institute,Department of Chemistry and Chemical Engineering
Weifang University
Weifang 261061
P. R. China
;
_publ_contact_author_email     wulanzeng@163.com
_publ_contact_author_fax     '86536 887 7561'
_publ_contact_author_phone     '86536 887 7561'
_publ_section_title
;
2-(1<i>H</i>-1,2,3-Benzotriazol-1-yl)-1-<i>m</i>-toluoylethyl
2,4-dichlorobenzoate
;
loop_
    _publ_author_name
    _publ_author_footnote
    _publ_author_address
    'Zeng, Wu-Lan' .
;
MicroScale Science Institute,Department of Chemistry and Chemical Engineering
Weifang University
Weifang 261061
People's Republic of China
;
data_I
_chemical_name_systematic
;
2-(1<i>H</i>-1,2,3-Benzotriazol-1-yl)-1-<i>m</i>-toluoylethyl
2,4-dichlorobenzoate
;
_chemical_name_common     ?
_chemical_formula_moiety     'C23 H17 Cl2 N3 O3'
_chemical_formula_sum     'C23 H17 Cl2 N3 O3'
_chemical_formula_structural     ?
_chemical_formula_iupac     'C23 H17 Cl2 N3 O3'
_chemical_formula_weight     454.30
_chemical_melting_point     ?
_symmetry_cell_setting     Monoclinic
_symmetry_space_group_name_H-M     'P 21/c'
_symmetry_space_group_name_Hall     '-P 2ybc'
loop_
    _symmetry_equiv_pos_as_xyz
    'x, y, z'
    '-x, y+1/2, -z+1/2'
    '-x, -y, -z'
    'x, -y-1/2, z-1/2'
_cell_length_a     9.3395(19)
_cell_length_b     9.3065(19)
_cell_length_c     23.538(5)
_cell_angle_alpha     90.00
_cell_angle_beta     92.10(3)
_cell_angle_gamma     90.00
_cell_volume     2044.5(7)
_cell_formula_units_Z     4
_cell_measurement_reflns_used     5663
_cell_measurement_theta_min     1.731
_cell_measurement_theta_max     27.920
_cell_measurement_temperature     113(2)
_exptl_crystal_description     slab
_exptl_crystal_colour     colourless
_exptl_crystal_size_max     0.18
_exptl_crystal_size_mid     0.16
_exptl_crystal_size_min     0.08
_exptl_crystal_density_diffrn     1.476
_exptl_crystal_density_meas     ?
_exptl_crystal_density_method     'not measured'
_exptl_crystal_F_000     936
_exptl_absorpt_coefficient_mu     0.350
_exptl_absorpt_correction_type     multi-scan
_exptl_absorpt_process_details     '(SADABS; Bruker, 1997)'
_exptl_absorpt_correction_T_min     0.940
_exptl_absorpt_correction_T_max     0.973
_exptl_special_details
;
;
_diffrn_ambient_temperature     113(2)
_diffrn_radiation_type     MoK\a
_diffrn_radiation_wavelength     0.71073
_diffrn_radiation_source     'X-ray tube'
_diffrn_radiation_monochromator     graphite
_diffrn_measurement_device_type     'Bruker SMART CCD'
_diffrn_measurement_method     \w
_diffrn_detector_area_resol_mean     ?
_diffrn_reflns_number     11260
_diffrn_reflns_av_R_equivalents     0.0312
_diffrn_reflns_av_sigmaI/netI     0.0303
_diffrn_reflns_theta_min     2.35
_diffrn_reflns_theta_max     25.02
_diffrn_reflns_theta_full     25.02
_diffrn_measured_fraction_theta_max     0.995
_diffrn_measured_fraction_theta_full     0.995
_diffrn_reflns_limit_h_min     -11
_diffrn_reflns_limit_h_max     10
_diffrn_reflns_limit_k_min     -11
_diffrn_reflns_limit_k_max     10
_diffrn_reflns_limit_l_min     -27
_diffrn_reflns_limit_l_max     20
_diffrn_reflns_reduction_process     ?
_diffrn_standards_number     0
_diffrn_standards_interval_count     0
_diffrn_standards_interval_time     0
_diffrn_standards_decay_%     0
_refine_special_details
;
Refinement of <i>F</i>^2^ against ALL reflections. The weighted <i>R</i>-factor
<i>wR</i> and goodness of fit <i>S</i> are based on <i>F</i>^2^, conventional
<i>R</i>-factors <i>R</i> are based on <i>F</i>, with <i>F</i> set to zero for
negative <i>F</i>^2^. The threshold expression of <i>F</i>^2^ >
\s(<i>F</i>^2^) is used only for calculating <i>R</i>-factors(gt) <i>etc</i>.
and is not relevant to the choice of reflections for refinement.
<i>R</i>-factors based on <i>F</i>^2^ are statistically about twice as large
as those based on <i>F</i>, and <i>R</i>- factors based on ALL data will be
even larger.
;
_reflns_number_total     3585
_reflns_number_gt     3138
_reflns_threshold_expression     I>2\s(I)
_refine_ls_structure_factor_coef     Fsqd
_refine_ls_matrix_type     full
_refine_ls_R_factor_all     0.0380
_refine_ls_R_factor_gt     0.0327
_refine_ls_wR_factor_gt     0.0874
_refine_ls_wR_factor_ref     0.0909
_refine_ls_goodness_of_fit_ref     1.099
_refine_ls_restrained_S_all     1.099
_refine_ls_number_reflns     3585
_refine_ls_number_parameters     281
_refine_ls_number_restraints     0
_refine_ls_hydrogen_treatment     constr
_refine_ls_weighting_scheme     calc
_refine_ls_weighting_details
         'calc w=1/[\s^2^(Fo^2^)+(0.0569P)^2^+0.0675P] where P=(Fo^2^+2Fc^2^)/3'
_atom_sites_solution_hydrogens     geom
_atom_sites_solution_primary     direct
_atom_sites_solution_secondary     difmap
_refine_ls_shift/su_max     0.001
_refine_ls_shift/su_mean     0.000
_refine_diff_density_max     0.238
_refine_diff_density_min     -0.301
_refine_ls_extinction_method     none
_refine_ls_extinction_coef     ?
loop_
    _atom_type_symbol
    _atom_type_description
    _atom_type_scat_dispersion_real
    _atom_type_scat_dispersion_imag
    _atom_type_scat_source
    'C' 'C' 0.0033 0.0016
                         'International Tables Vol C Tables 4.2.6.8 and 6.1.1.4'
    'H' 'H' 0.0000 0.0000
                         'International Tables Vol C Tables 4.2.6.8 and 6.1.1.4'
    'N' 'N' 0.0061 0.0033
                         'International Tables Vol C Tables 4.2.6.8 and 6.1.1.4'
    'O' 'O' 0.0106 0.0060
                         'International Tables Vol C Tables 4.2.6.8 and 6.1.1.4'
    'Cl' 'Cl' 0.1484 0.1585
                         'International Tables Vol C Tables 4.2.6.8 and 6.1.1.4'
_computing_data_collection     'SMART (Bruker, 1997)'
_computing_cell_refinement     'SAINT (Bruker, 1997)'
_computing_data_reduction     'SAINT (Bruker, 1997)'
_computing_structure_solution     'SHELXS97 (Sheldrick, 2008)'
_computing_structure_refinement     'SHELXL97 (Sheldrick, 2008)'
_computing_molecular_graphics     'SHELXTL (Sheldrick, 2008)'
_computing_publication_material     'SHELXTL (Sheldrick, 2008)'
loop_
    _atom_site_type_symbol
    _atom_site_label
    _atom_site_fract_x
    _atom_site_fract_y
    _atom_site_fract_z
    _atom_site_U_iso_or_equiv
    _atom_site_adp_type
    _atom_site_calc_flag
    _atom_site_refinement_flags
    _atom_site_occupancy
    _atom_site_disorder_assembly
    _atom_site_disorder_group
    Cl Cl1 0.16956(4) 0.45085(4) 0.044626(17) 0.02736(13) Uani d . 1 . .
    Cl Cl2 0.48958(4) 0.53198(5) -0.135572(17) 0.03077(14) Uani d . 1 . .
    O O1 0.28238(12) 1.07298(12) 0.10792(5) 0.0272(3) Uani d . 1 . .
    O O2 0.37879(10) 0.80863(11) 0.11568(4) 0.0208(3) Uani d . 1 . .
    O O3 0.14534(11) 0.76130(12) 0.09646(5) 0.0309(3) Uani d . 1 . .
    N N1 0.58217(13) 0.98801(13) 0.18828(6) 0.0199(3) Uani d . 1 . .
    N N2 0.61195(13) 1.10055(14) 0.22405(6) 0.0255(3) Uani d . 1 . .
    N N3 0.71818(13) 1.17383(14) 0.20467(6) 0.0279(3) Uani d . 1 . .
    C C1 0.22159(14) 1.10721(16) 0.20360(7) 0.0189(3) Uani d . 1 . .
    C C2 0.18316(15) 1.04219(16) 0.25408(7) 0.0194(3) Uani d . 1 . .
    H H2 0.1983 0.9441 0.2590 0.023 Uiso calc R 1 . .
    C C3 0.12259(14) 1.12125(16) 0.29721(7) 0.0209(3) Uani d . 1 . .
    C C4 0.10223(15) 1.26887(16) 0.28894(7) 0.0228(4) Uani d . 1 . .
    H H4 0.0603 1.3232 0.3170 0.027 Uiso calc R 1 . .
    C C5 0.14371(15) 1.33491(17) 0.23954(7) 0.0244(4) Uani d . 1 . .
    H H5 0.1320 1.4336 0.2352 0.029 Uiso calc R 1 . .
    C C6 0.20216(15) 1.25563(16) 0.19677(7) 0.0231(4) Uani d . 1 . .
    H H6 0.2287 1.3004 0.1634 0.028 Uiso calc R 1 . .
    C C7 0.08028(17) 1.05045(18) 0.35132(7) 0.0272(4) Uani d . 1 . .
    H H7A -0.0178 1.0198 0.3476 0.041 Uiso calc R 1 . .
    H H7B 0.0908 1.1176 0.3822 0.041 Uiso calc R 1 . .
    H H7C 0.1407 0.9687 0.3588 0.041 Uiso calc R 1 . .
    C C8 0.27983(15) 1.02509(16) 0.15583(7) 0.0197(3) Uani d . 1 . .
    C C9 0.34219(15) 0.87504(16) 0.16804(6) 0.0198(3) Uani d . 1 . .
    H H9 0.2707 0.8162 0.1867 0.024 Uiso calc R 1 . .
    C C10 0.26778(15) 0.75666(16) 0.08292(7) 0.0213(3) Uani d . 1 . .
    C C11 0.32137(15) 0.69822(16) 0.02907(7) 0.0194(3) Uani d . 1 . .
    C C12 0.28115(15) 0.56368(16) 0.00791(7) 0.0193(3) Uani d . 1 . .
    C C13 0.33423(15) 0.51230(17) -0.04221(6) 0.0212(4) Uani d . 1 . .
    H H13 0.3086 0.4214 -0.0555 0.025 Uiso calc R 1 . .
    C C14 0.42553(15) 0.59738(17) -0.07222(7) 0.0221(3) Uani d . 1 . .
    C C15 0.46799(15) 0.73162(17) -0.05280(7) 0.0239(4) Uani d . 1 . .
    H H15 0.5301 0.7878 -0.0734 0.029 Uiso calc R 1 . .
    C C16 0.41582(15) 0.77997(17) -0.00211(7) 0.0220(3) Uani d . 1 . .
    H H16 0.4445 0.8696 0.0116 0.026 Uiso calc R 1 . .
    C C17 0.47953(15) 0.87985(16) 0.20522(7) 0.0210(3) Uani d . 1 . .
    H H17A 0.4545 0.8983 0.2442 0.025 Uiso calc R 1 . .
    H H17B 0.5251 0.7863 0.2043 0.025 Uiso calc R 1 . .
    C C18 0.67506(14) 0.98839(16) 0.14484(7) 0.0188(3) Uani d . 1 . .
    C C19 0.69518(16) 0.89704(17) 0.09888(7) 0.0227(4) Uani d . 1 . .
    H H19 0.6366 0.8177 0.0919 0.027 Uiso calc R 1 . .
    C C20 0.80604(16) 0.93045(19) 0.06451(8) 0.0300(4) Uani d . 1 . .
    H H20 0.8227 0.8727 0.0332 0.036 Uiso calc R 1 . .
    C C21 0.89552(17) 1.05053(19) 0.07554(8) 0.0342(4) Uani d . 1 . .
    H H21 0.9701 1.0692 0.0515 0.041 Uiso calc R 1 . .
    C C22 0.87541(16) 1.13949(18) 0.12039(8) 0.0301(4) Uani d . 1 . .
    H H22 0.9346 1.2184 0.1273 0.036 Uiso calc R 1 . .
    C C23 0.76221(15) 1.10800(16) 0.15590(7) 0.0239(4) Uani d . 1 . .
loop_
    _atom_site_aniso_label
    _atom_site_aniso_U_11
    _atom_site_aniso_U_22
    _atom_site_aniso_U_33
    _atom_site_aniso_U_12
    _atom_site_aniso_U_13
    _atom_site_aniso_U_23
    Cl1 0.0300(2) 0.0263(2) 0.0262(2) -0.00985(15) 0.00706(17) -0.00106(17)
    Cl2 0.0362(2) 0.0404(3) 0.0161(2) 0.00522(17) 0.00562(18) -0.00085(17)
    O1 0.0329(6) 0.0272(6) 0.0216(7) -0.0044(5) 0.0046(5) 0.0035(5)
    O2 0.0188(5) 0.0247(6) 0.0192(6) -0.0027(4) 0.0041(4) -0.0069(5)
    O3 0.0210(6) 0.0373(7) 0.0351(8) -0.0070(5) 0.0090(5) -0.0115(6)
    N1 0.0210(6) 0.0172(6) 0.0214(8) 0.0009(5) 0.0001(5) -0.0044(5)
    N2 0.0260(7) 0.0209(7) 0.0294(8) 0.0027(5) -0.0027(6) -0.0096(6)
    N3 0.0238(7) 0.0219(7) 0.0378(9) -0.0003(5) -0.0015(6) -0.0053(7)
    C1 0.0153(7) 0.0201(8) 0.0212(9) -0.0003(6) -0.0013(6) -0.0009(7)
    C2 0.0160(7) 0.0183(8) 0.0241(9) 0.0002(5) 0.0013(6) -0.0017(7)
    C3 0.0144(7) 0.0257(8) 0.0224(9) 0.0005(6) -0.0013(6) -0.0035(7)
    C4 0.0166(7) 0.0245(8) 0.0271(9) 0.0026(6) -0.0012(6) -0.0086(7)
    C5 0.0225(8) 0.0176(8) 0.0326(10) 0.0027(6) -0.0056(7) -0.0015(7)
    C6 0.0209(8) 0.0227(8) 0.0253(9) -0.0012(6) -0.0028(7) 0.0036(7)
    C7 0.0264(8) 0.0320(9) 0.0234(9) -0.0006(7) 0.0050(7) -0.0050(7)
    C8 0.0166(7) 0.0215(8) 0.0210(9) -0.0056(6) 0.0023(6) 0.0008(7)
    C9 0.0225(8) 0.0196(8) 0.0176(8) -0.0022(6) 0.0072(6) -0.0030(6)
    C10 0.0211(8) 0.0195(8) 0.0235(9) -0.0036(6) 0.0029(7) -0.0005(7)
    C11 0.0174(7) 0.0218(8) 0.0188(9) 0.0011(6) -0.0008(6) -0.0005(7)
    C12 0.0172(7) 0.0213(8) 0.0194(8) -0.0012(6) -0.0006(6) 0.0026(6)
    C13 0.0239(8) 0.0206(8) 0.0189(9) 0.0014(6) -0.0025(7) -0.0015(7)
    C14 0.0231(8) 0.0293(9) 0.0140(8) 0.0059(6) 0.0010(6) 0.0024(7)
    C15 0.0231(8) 0.0275(9) 0.0211(9) -0.0013(6) 0.0020(7) 0.0063(7)
    C16 0.0228(8) 0.0214(8) 0.0217(9) -0.0023(6) 0.0005(7) 0.0014(7)
    C17 0.0242(8) 0.0204(8) 0.0185(9) 0.0015(6) 0.0038(6) -0.0006(7)
    C18 0.0164(7) 0.0171(7) 0.0230(9) 0.0025(6) -0.0006(6) 0.0016(6)
    C19 0.0208(7) 0.0224(8) 0.0249(9) -0.0005(6) 0.0003(7) -0.0030(7)
    C20 0.0250(8) 0.0346(10) 0.0305(10) 0.0012(7) 0.0047(7) -0.0046(8)
    C21 0.0231(9) 0.0382(10) 0.0418(12) -0.0030(7) 0.0100(8) 0.0046(9)
    C22 0.0224(8) 0.0237(9) 0.0442(12) -0.0049(6) -0.0004(8) 0.0019(8)
    C23 0.0209(8) 0.0173(8) 0.0332(10) 0.0016(6) -0.0039(7) -0.0020(7)
_geom_special_details
;
All e.s.d.'s (except the e.s.d. in the dihedral angle between two l.s. planes)
are estimated using the full covariance matrix. The cell e.s.d.'s are taken
into account individually in the estimation of e.s.d.'s in distances, angles
and torsion angles; correlations between e.s.d.'s in cell parameters are only
used when they are defined by crystal symmetry. An approximate (isotropic)
treatment of cell e.s.d.'s is used for estimating e.s.d.'s involving l.s.
planes.
;
loop_
    _geom_bond_atom_site_label_1
    _geom_bond_atom_site_label_2
    _geom_bond_site_symmetry_2
    _geom_bond_distance
    _geom_bond_publ_flag
    Cl1 C12 . 1.7326(15) ?
    Cl2 C14 . 1.7370(16) ?
    O1 C8 . 1.2136(19) ?
    O2 C10 . 1.3582(18) ?
    O2 C9 . 1.4313(18) ?
    O3 C10 . 1.1990(18) ?
    N1 C18 . 1.365(2) ?
    N1 N2 . 1.3660(18) ?
    N1 C17 . 1.4557(19) ?
    N2 N3 . 1.3004(19) ?
    N3 C23 . 1.377(2) ?
    C1 C2 . 1.392(2) ?
    C1 C6 . 1.402(2) ?
    C1 C8 . 1.480(2) ?
    C2 C3 . 1.391(2) ?
    C2 H2 . 0.9300 ?
    C3 C4 . 1.400(2) ?
    C3 C7 . 1.500(2) ?
    C4 C5 . 1.383(2) ?
    C4 H4 . 0.9300 ?
    C5 C6 . 1.377(2) ?
    C5 H5 . 0.9300 ?
    C6 H6 . 0.9300 ?
    C7 H7A . 0.9600 ?
    C7 H7B . 0.9600 ?
    C7 H7C . 0.9600 ?
    C8 C9 . 1.536(2) ?
    C9 C17 . 1.527(2) ?
    C9 H9 . 0.9800 ?
    C10 C11 . 1.483(2) ?
    C11 C16 . 1.394(2) ?
    C11 C12 . 1.394(2) ?
    C12 C13 . 1.382(2) ?
    C13 C14 . 1.377(2) ?
    C13 H13 . 0.9300 ?
    C14 C15 . 1.383(2) ?
    C15 C16 . 1.381(2) ?
    C15 H15 . 0.9300 ?
    C16 H16 . 0.9300 ?
    C17 H17A . 0.9700 ?
    C17 H17B . 0.9700 ?
    C18 C19 . 1.394(2) ?
    C18 C23 . 1.398(2) ?
    C19 C20 . 1.373(2) ?
    C19 H19 . 0.9300 ?
    C20 C21 . 1.414(2) ?
    C20 H20 . 0.9300 ?
    C21 C22 . 1.360(3) ?
    C21 H21 . 0.9300 ?
    C22 C23 . 1.403(2) ?
    C22 H22 . 0.9300 ?
loop_
    _geom_angle_atom_site_label_1
    _geom_angle_atom_site_label_2
    _geom_angle_atom_site_label_3
    _geom_angle_site_symmetry_1
    _geom_angle_site_symmetry_3
    _geom_angle
    _geom_angle_publ_flag
    C10 O2 C9 . . 116.18(11) ?
    C18 N1 N2 . . 109.82(12) ?
    C18 N1 C17 . . 130.54(13) ?
    N2 N1 C17 . . 118.85(13) ?
    N3 N2 N1 . . 109.06(13) ?
    N2 N3 C23 . . 108.31(13) ?
    C2 C1 C6 . . 119.34(14) ?
    C2 C1 C8 . . 122.52(14) ?
    C6 C1 C8 . . 118.13(14) ?
    C3 C2 C1 . . 121.17(14) ?
    C3 C2 H2 . . 119.4 ?
    C1 C2 H2 . . 119.4 ?
    C2 C3 C4 . . 118.33(15) ?
    C2 C3 C7 . . 120.96(14) ?
    C4 C3 C7 . . 120.72(14) ?
    C5 C4 C3 . . 120.83(15) ?
    C5 C4 H4 . . 119.6 ?
    C3 C4 H4 . . 119.6 ?
    C6 C5 C4 . . 120.49(15) ?
    C6 C5 H5 . . 119.8 ?
    C4 C5 H5 . . 119.8 ?
    C5 C6 C1 . . 119.82(15) ?
    C5 C6 H6 . . 120.1 ?
    C1 C6 H6 . . 120.1 ?
    C3 C7 H7A . . 109.5 ?
    C3 C7 H7B . . 109.5 ?
    H7A C7 H7B . . 109.5 ?
    C3 C7 H7C . . 109.5 ?
    H7A C7 H7C . . 109.5 ?
    H7B C7 H7C . . 109.5 ?
    O1 C8 C1 . . 122.46(14) ?
    O1 C8 C9 . . 119.18(14) ?
    C1 C8 C9 . . 118.34(13) ?
    O2 C9 C17 . . 106.50(11) ?
    O2 C9 C8 . . 109.41(12) ?
    C17 C9 C8 . . 112.67(12) ?
    O2 C9 H9 . . 109.4 ?
    C17 C9 H9 . . 109.4 ?
    C8 C9 H9 . . 109.4 ?
    O3 C10 O2 . . 123.50(15) ?
    O3 C10 C11 . . 126.53(14) ?
    O2 C10 C11 . . 109.96(12) ?
    C16 C11 C12 . . 118.02(15) ?
    C16 C11 C10 . . 119.32(14) ?
    C12 C11 C10 . . 122.67(14) ?
    C13 C12 C11 . . 121.03(14) ?
    C13 C12 Cl1 . . 117.22(12) ?
    C11 C12 Cl1 . . 121.69(12) ?
    C14 C13 C12 . . 119.16(15) ?
    C14 C13 H13 . . 120.4 ?
    C12 C13 H13 . . 120.4 ?
    C13 C14 C15 . . 121.67(15) ?
    C13 C14 Cl2 . . 118.56(13) ?
    C15 C14 Cl2 . . 119.77(12) ?
    C16 C15 C14 . . 118.29(14) ?
    C16 C15 H15 . . 120.9 ?
    C14 C15 H15 . . 120.9 ?
    C15 C16 C11 . . 121.81(15) ?
    C15 C16 H16 . . 119.1 ?
    C11 C16 H16 . . 119.1 ?
    N1 C17 C9 . . 114.27(12) ?
    N1 C17 H17A . . 108.7 ?
    C9 C17 H17A . . 108.7 ?
    N1 C17 H17B . . 108.7 ?
    C9 C17 H17B . . 108.7 ?
    H17A C17 H17B . . 107.6 ?
    N1 C18 C19 . . 133.41(14) ?
    N1 C18 C23 . . 104.14(14) ?
    C19 C18 C23 . . 122.41(15) ?
    C20 C19 C18 . . 116.44(15) ?
    C20 C19 H19 . . 121.8 ?
    C18 C19 H19 . . 121.8 ?
    C19 C20 C21 . . 121.62(17) ?
    C19 C20 H20 . . 119.2 ?
    C21 C20 H20 . . 119.2 ?
    C22 C21 C20 . . 121.75(16) ?
    C22 C21 H21 . . 119.1 ?
    C20 C21 H21 . . 119.1 ?
    C21 C22 C23 . . 117.64(15) ?
    C21 C22 H22 . . 121.2 ?
    C23 C22 H22 . . 121.2 ?
    N3 C23 C18 . . 108.66(14) ?
    N3 C23 C22 . . 131.17(14) ?
    C18 C23 C22 . . 120.13(15) ?
loop_
    _geom_torsion_atom_site_label_1
    _geom_torsion_atom_site_label_2
    _geom_torsion_atom_site_label_3
    _geom_torsion_atom_site_label_4
    _geom_torsion_site_symmetry_1
    _geom_torsion_site_symmetry_2
    _geom_torsion_site_symmetry_3
    _geom_torsion_site_symmetry_4
    _geom_torsion
    _geom_torsion_publ_flag
    C18 N1 N2 N3 . . . . 1.08(16) ?
    C17 N1 N2 N3 . . . . 171.98(12) ?
    N1 N2 N3 C23 . . . . -1.23(16) ?
    C6 C1 C2 C3 . . . . 1.6(2) ?
    C8 C1 C2 C3 . . . . -177.02(13) ?
    C1 C2 C3 C4 . . . . -0.6(2) ?
    C1 C2 C3 C7 . . . . 179.50(13) ?
    C2 C3 C4 C5 . . . . -1.2(2) ?
    C7 C3 C4 C5 . . . . 178.73(13) ?
    C3 C4 C5 C6 . . . . 1.9(2) ?
    C4 C5 C6 C1 . . . . -0.9(2) ?
    C2 C1 C6 C5 . . . . -0.9(2) ?
    C8 C1 C6 C5 . . . . 177.82(13) ?
    C2 C1 C8 O1 . . . . 162.53(14) ?
    C6 C1 C8 O1 . . . . -16.1(2) ?
    C2 C1 C8 C9 . . . . -18.9(2) ?
    C6 C1 C8 C9 . . . . 162.47(13) ?
    C10 O2 C9 C17 . . . . 162.00(12) ?
    C10 O2 C9 C8 . . . . -75.96(15) ?
    O1 C8 C9 O2 . . . . -7.23(18) ?
    C1 C8 C9 O2 . . . . 174.12(11) ?
    O1 C8 C9 C17 . . . . 111.04(15) ?
    C1 C8 C9 C17 . . . . -67.61(17) ?
    C9 O2 C10 O3 . . . . -1.8(2) ?
    C9 O2 C10 C11 . . . . 177.09(12) ?
    O3 C10 C11 C16 . . . . 130.70(17) ?
    O2 C10 C11 C16 . . . . -48.10(18) ?
    O3 C10 C11 C12 . . . . -49.3(2) ?
    O2 C10 C11 C12 . . . . 131.91(14) ?
    C16 C11 C12 C13 . . . . 0.5(2) ?
    C10 C11 C12 C13 . . . . -179.47(13) ?
    C16 C11 C12 Cl1 . . . . 177.60(11) ?
    C10 C11 C12 Cl1 . . . . -2.4(2) ?
    C11 C12 C13 C14 . . . . -1.6(2) ?
    Cl1 C12 C13 C14 . . . . -178.78(11) ?
    C12 C13 C14 C15 . . . . 1.5(2) ?
    C12 C13 C14 Cl2 . . . . -179.24(11) ?
    C13 C14 C15 C16 . . . . -0.3(2) ?
    Cl2 C14 C15 C16 . . . . -179.58(11) ?
    C14 C15 C16 C11 . . . . -0.8(2) ?
    C12 C11 C16 C15 . . . . 0.7(2) ?
    C10 C11 C16 C15 . . . . -179.33(13) ?
    C18 N1 C17 C9 . . . . -77.26(19) ?
    N2 N1 C17 C9 . . . . 114.04(14) ?
    O2 C9 C17 N1 . . . . 74.44(15) ?
    C8 C9 C17 N1 . . . . -45.52(17) ?
    N2 N1 C18 C19 . . . . 177.33(15) ?
    C17 N1 C18 C19 . . . . 7.8(3) ?
    N2 N1 C18 C23 . . . . -0.46(16) ?
    C17 N1 C18 C23 . . . . -169.96(14) ?
    N1 C18 C19 C20 . . . . -177.49(16) ?
    C23 C18 C19 C20 . . . . 0.0(2) ?
    C18 C19 C20 C21 . . . . 0.5(2) ?
    C19 C20 C21 C22 . . . . -0.6(3) ?
    C20 C21 C22 C23 . . . . 0.2(3) ?
    N2 N3 C23 C18 . . . . 0.94(17) ?
    N2 N3 C23 C22 . . . . -176.75(16) ?
    N1 C18 C23 N3 . . . . -0.27(17) ?
    C19 C18 C23 N3 . . . . -178.38(13) ?
    N1 C18 C23 C22 . . . . 177.72(14) ?
    C19 C18 C23 C22 . . . . -0.4(2) ?
    C21 C22 C23 N3 . . . . 177.76(16) ?
    C21 C22 C23 C18 . . . . 0.3(2) ?
loop_
    _geom_hbond_atom_site_label_D
    _geom_hbond_atom_site_label_H
    _geom_hbond_atom_site_label_A
    _geom_hbond_site_symmetry_D
    _geom_hbond_site_symmetry_H
    _geom_hbond_site_symmetry_A
    _geom_hbond_distance_DH
    _geom_hbond_distance_HA
    _geom_hbond_distance_DA
    _geom_hbond_angle_DHA
    C15 H15 O1 . . 3_675 0.93 2.35 3.263(2) 168
    C4 H4 Cg1 . . 2_655 0.93 2.86 3.4645(19) 124
