# Supplementary material for: 2-(1H-1,2,3-Benzotriazol-1-yl)-1-m-toluoylethyl 2,4-dichloro­benzoate
Source: Acta Crystallogr Sect E Struct Rep Online. 2008 Apr 30;64(Pt 5):o941. doi: 10.1107/S1600536808011963 (PMC2961103; doi:10.1107/S1600536808011963)
Supplement: Supplementary file 2 [file e-64-0o941-Isup2.hkl]

# 
# h,k,l, Fc-squared, Fo-squared, sigma(Fo-squared) and status flag 
# 
data_I
_shelx_title ' R80410F in P2(1)/c' 
_shelx_refln_list_code          4 
_shelx_F_calc_maximum      144.42 
_exptl_crystal_F_000       936.00 
_reflns_d_resolution_high  0.8402 
 
loop_ 
 _symmetry_equiv_pos_as_xyz 
 'x, y, z' 
 '-x, y+1/2, -z+1/2' 
 '-x, -y, -z' 
 'x, -y-1/2, z-1/2' 
 
_cell_length_a     9.3395 
_cell_length_b     9.3065 
_cell_length_c    23.5377 
_cell_angle_alpha  90.000 
_cell_angle_beta   92.100 
_cell_angle_gamma  90.000 
 
_shelx_F_squared_multiplier     1.000 
 
loop_ 
 _refln_index_h 
 _refln_index_k 
 _refln_index_l 
 _refln_F_squared_calc 
 _refln_F_squared_meas 
 _refln_F_squared_sigma 
 _refln_observed_status 
   3   0   0    11698.14    10640.40     76.07 o 
   4   0   0      740.26      757.70     13.17 o 
   5   0   0     3550.85     3506.33     40.30 o 
   6   0   0     1689.36     1659.84     60.97 o 
   7   0   0      443.94      470.23     12.35 o 
   8   0   0       22.65       11.61      6.81 o 
   9   0   0      780.01      826.91     32.07 o 
  10   0   0      657.01      677.47     22.85 o 
  11   0   0        7.14        8.56      9.02 o 
   1   1   0     2214.26     2000.43     11.88 o 
   3   1   0     2012.62     1972.17     17.13 o 
   4   1   0       64.41       63.53      2.50 o 
   5   1   0      178.92      185.16      4.33 o 
   6   1   0      439.46      484.87      8.61 o 
   7   1   0      189.18      171.97      4.77 o 
   8   1   0      137.17      153.62      7.25 o 
   9   1   0      650.99      660.98     20.14 o 
  10   1   0       27.47       22.79      4.94 o 
  11   1   0       12.50        7.79      4.30 o 
   1   2   0      783.41      758.88     34.26 o 
   2   2   0       44.50       54.62      1.50 o 
   3   2   0      789.06      617.41     10.98 o 
   4   2   0     1110.31     1049.52      8.20 o 
   5   2   0      321.75      316.82      5.60 o 
   6   2   0     1575.10     1573.02     25.56 o 
   7   2   0      129.72      117.50      3.77 o 
   8   2   0      433.62      420.07     10.59 o 
   9   2   0      506.81      528.38     10.63 o 
  10   2   0      225.18      230.78     10.05 o 
   1   3   0     9345.71     8705.75    114.92 o 
   2   3   0     2042.53     1887.44     24.46 o 
   3   3   0     1623.64     1601.98     11.84 o 
   4   3   0      198.25      174.56      4.20 o 
   5   3   0      779.14      799.80     14.20 o 
   6   3   0      129.01      131.46      5.68 o 
   7   3   0      875.26      914.30     16.76 o 
   8   3   0     1450.92     1502.39     27.20 o 
   9   3   0      146.71      154.95     10.52 o 
  10   3   0      218.65      234.64     12.13 o 
   0   4   0     3320.09     3217.79     91.63 o 
   1   4   0      313.69      335.39      6.34 o 
   2   4   0      495.53      471.72      9.90 o 
   3   4   0      952.76      804.34     17.41 o 
   4   4   0       38.33       30.35      2.73 o 
   5   4   0      165.81      167.70      3.95 o 
   6   4   0      581.36      550.66     11.34 o 
   7   4   0        2.21        4.16      1.88 o 
   8   4   0      220.91      236.41      7.19 o 
   9   4   0      306.26      311.21     26.03 o 
  10   4   0       38.38       31.77      8.93 o 
   1   5   0     3113.43     3101.88     33.30 o 
   2   5   0      416.73      429.16     12.44 o 
   3   5   0      461.13      486.59     23.14 o 
   4   5   0      157.79      159.44      3.18 o 
   5   5   0      395.10      408.22      9.20 o 
   6   5   0      647.81      708.43     11.17 o 
   7   5   0      426.18      400.29     14.82 o 
   8   5   0       25.00       18.29      4.75 o 
   9   5   0      714.78      747.03     24.60 o 
   0   6   0     1576.45     1826.38     34.13 o 
   1   6   0      482.68      481.36     12.25 o 
   2   6   0      727.84      742.55     18.22 o 
   3   6   0      887.56      949.80     16.79 o 
   4   6   0      212.86      232.64      6.79 o 
   5   6   0      306.39      294.67      8.45 o 
   6   6   0      372.24      380.67     12.60 o 
   7   6   0        0.16        4.56      3.78 o 
   8   6   0       58.87       55.33     14.71 o 
   9   6   0       10.09       11.30      5.03 o 
   1   7   0      534.55      554.35     10.82 o 
   2   7   0      239.24      219.70      6.55 o 
   3   7   0      185.22      205.69      7.07 o 
   4   7   0     1328.05     1357.79     24.23 o 
   5   7   0      111.45      117.00      7.05 o 
   6   7   0        0.05        0.75      3.09 o 
   7   7   0      111.65      108.88     10.73 o 
   8   7   0      735.52      733.79     38.44 o 
   0   8   0       33.01       23.69      9.45 o 
   1   8   0      307.07      360.78     14.65 o 
   2   8   0      225.86      225.06      7.07 o 
   3   8   0        5.19        4.77      3.12 o 
   4   8   0        0.85        1.80      2.29 o 
   5   8   0       94.45       86.45     10.47 o 
   6   8   0       58.89       46.63      5.10 o 
   7   8   0       20.95       22.91      6.54 o 
   1   9   0      166.78      155.13      8.91 o 
   2   9   0       21.02       27.24      9.52 o 
   3   9   0       43.99       37.61     13.11 o 
   4   9   0       24.17       25.25      5.09 o 
   5   9   0       81.43       76.93     14.78 o 
   6   9   0      150.39      149.36     14.79 o 
   0  10   0      151.34      152.48     12.71 o 
   1  10   0     1152.77     1180.18     68.31 o 
   2  10   0       22.86       19.94      7.17 o 
   3  10   0     1973.89     2021.16     59.37 o 
   4  10   0        0.32        7.14      4.28 o 
   1  11   0       25.84       18.38     10.50 o 
 -11   1   1       40.02       33.46      8.89 o 
 -10   1   1       77.47       89.11      8.07 o 
  -9   1   1     1144.49     1230.21     41.63 o 
  -8   1   1      226.70      230.16      7.95 o 
  -7   1   1      397.60      426.80      7.32 o 
  -6   1   1     3215.29     3095.47     32.39 o 
  -5   1   1      689.37      690.14      9.47 o 
  -4   1   1        0.75        3.73      1.62 o 
  -3   1   1     2736.68     2529.51     54.58 o 
  -2   1   1     1720.69     1611.14     11.91 o 
  -1   1   1      149.97      135.57      2.55 o 
   0   1   1      303.46      274.14      6.13 o 
   1   1   1      149.80      158.47      3.07 o 
   2   1   1     3195.04     2961.26     28.86 o 
   3   1   1     6932.02     6255.95    105.99 o 
   4   1   1       96.66       89.98      1.42 o 
   5   1   1      463.23      455.29      6.02 o 
   6   1   1     1304.41     1303.73     23.84 o 
   7   1   1       39.56       40.44      1.90 o 
   8   1   1      836.21      884.89     16.61 o 
   9   1   1      143.28      149.69      8.32 o 
  10   1   1      580.59      572.61     22.09 o 
  11   1   1      136.15      123.31      9.16 o 
 -10   2   1        0.78        4.13      2.91 o 
  -9   2   1      403.44      441.41     13.92 o 
  -8   2   1       63.11       70.31      6.20 o 
  -7   2   1       12.93       15.53      3.01 o 
  -6   2   1      856.06      968.25     19.39 o 
  -5   2   1      870.66      856.79     15.94 o 
  -4   2   1      326.95      332.54      5.69 o 
  -3   2   1     5064.72     4614.64     53.39 o 
  -2   2   1        3.08       13.38      4.54 o 
  -1   2   1     5611.16     5052.08     86.03 o 
   0   2   1       56.13       88.53      1.56 o 
   1   2   1     3291.99     3110.66     34.79 o 
   3   2   1      586.59      643.93      9.31 o 
   4   2   1      752.42      785.93      7.15 o 
   5   2   1     1122.20     1158.13     13.22 o 
   6   2   1     3792.36     3940.42     38.10 o 
   7   2   1      604.42      673.06     15.55 o 
   8   2   1       83.64       80.54      4.72 o 
   9   2   1       57.48       51.45     11.23 o 
  10   2   1      107.87      108.25     11.77 o 
 -10   3   1      136.55      144.22     11.70 o 
  -9   3   1      548.80      583.52     16.46 o 
  -8   3   1       67.48       68.39      5.12 o 
  -7   3   1      134.72      142.15      3.79 o 
  -6   3   1     2146.06     2194.05     42.98 o 
  -5   3   1      124.23      116.65      3.90 o 
  -4   3   1      635.05      659.21      9.69 o 
  -3   3   1       15.26       10.84      1.62 o 
  -2   3   1      939.24      906.15     11.60 o 
  -1   3   1     1854.80     1720.57     23.41 o 
   0   3   1     8824.63     8098.60     75.65 o 
   1   3   1       53.30       71.34      6.26 o 
   2   3   1     2113.71     1988.13     21.23 o 
   3   3   1     4395.77     4027.08     55.10 o 
   4   3   1       66.51       59.31      1.83 o 
   5   3   1      200.97      242.65      5.23 o 
   6   3   1       18.22       16.38      3.43 o 
   7   3   1       57.32       66.43      6.04 o 
   8   3   1      515.19      521.12     11.13 o 
   9   3   1      343.94      330.13      9.95 o 
  10   3   1      338.96      318.90     13.23 o 
 -10   4   1       22.33       22.31      5.38 o 
  -9   4   1        1.45        4.57      2.82 o 
  -8   4   1        5.36        6.82      3.50 o 
  -7   4   1      390.82      376.11     10.51 o 
  -6   4   1      316.65      312.07      7.11 o 
  -5   4   1      168.15      168.32      3.86 o 
  -4   4   1     1812.46     1754.80     21.07 o 
  -3   4   1     1077.72     1068.97      9.51 o 
  -2   4   1     1769.53     1591.09     19.59 o 
  -1   4   1      186.15      168.60      4.02 o 
   0   4   1      768.22      866.89     12.53 o 
   1   4   1     3434.19     3468.80     63.93 o 
   2   4   1     7752.53     7540.45    159.20 o 
   3   4   1        1.86        6.63      2.59 o 
   4   4   1      266.21      257.30      5.66 o 
   5   4   1     1689.33     1668.49     15.28 o 
   6   4   1     1302.60     1372.43     33.42 o 
   7   4   1      483.30      434.81     11.70 o 
   8   4   1      403.32      382.75     10.64 o 
   9   4   1       23.77       29.56      6.28 o 
  10   4   1        0.21        7.01      3.97 o 
  -9   5   1        0.03        6.40      3.07 o 
  -8   5   1       32.68       33.13      7.69 o 
  -7   5   1      190.91      198.89      5.49 o 
  -6   5   1      229.56      230.49      7.72 o 
  -5   5   1      454.45      442.05      8.54 o 
  -4   5   1      984.43      927.10     17.71 o 
  -3   5   1        7.32        3.64      2.35 o 
  -2   5   1        8.89       25.46      6.73 o 
  -1   5   1      142.40      188.45      5.40 o 
   0   5   1      251.07      257.57      7.13 o 
   1   5   1      208.91      260.29      7.82 o 
   2   5   1      597.41      701.04     16.36 o 
   3   5   1      114.69      139.43      5.09 o 
   4   5   1      465.60      512.95     11.44 o 
   5   5   1      884.33      895.77     12.23 o 
   6   5   1     2153.35     2109.85     30.12 o 
   7   5   1      521.95      499.01     14.68 o 
   8   5   1       18.02       16.64      5.52 o 
   9   5   1      231.75      216.75     11.66 o 
  -9   6   1      213.94      215.05      9.49 o 
  -8   6   1        5.71        4.42      3.73 o 
  -7   6   1       23.21       27.97      7.00 o 
  -6   6   1      237.59      212.77      5.86 o 
  -5   6   1      612.49      577.61     13.45 o 
  -4   6   1      437.16      404.58      8.47 o 
  -3   6   1     2443.98     2306.66     32.67 o 
  -2   6   1      451.68      497.11     17.02 o 
  -1   6   1      312.91      279.54      7.99 o 
   0   6   1     1418.13     1540.82     20.79 o 
   1   6   1        0.47        0.53      1.88 o 
   2   6   1     1872.66     1765.89     25.61 o 
   3   6   1      280.88      283.44      8.11 o 
   4   6   1     1367.19     1411.15     23.44 o 
   5   6   1       92.21       88.05      4.65 o 
   6   6   1      338.35      350.18     14.59 o 
   7   6   1      142.70      138.74     10.51 o 
   8   6   1     2233.26     2167.51     69.56 o 
   9   6   1       68.18       77.19      7.30 o 
  -8   7   1      616.35      600.37     33.40 o 
  -7   7   1       66.62       70.54     14.37 o 
  -6   7   1      240.68      261.03      8.09 o 
  -5   7   1       22.03       20.86      4.01 o 
  -4   7   1        3.95        2.33      2.73 o 
  -3   7   1       82.04       85.46      5.14 o 
  -2   7   1        1.51        4.37      2.62 o 
  -1   7   1       12.12       16.08      3.84 o 
   0   7   1       57.94       61.27      2.28 o 
   1   7   1       54.84       61.74      7.15 o 
   2   7   1      187.67      173.24      6.12 o 
   3   7   1       30.45       46.60      4.64 o 
   4   7   1        5.27        3.67      1.88 o 
   5   7   1        0.55        2.50      2.03 o 
   6   7   1       80.94       73.80      6.85 o 
   7   7   1        7.25       11.92      4.43 o 
   8   7   1        3.10        4.15      2.95 o 
  -7   8   1      372.39      384.22     17.63 o 
  -6   8   1      284.12      298.33      8.62 o 
  -5   8   1      267.88      256.46      7.16 o 
  -4   8   1       65.55       57.74     11.24 o 
  -3   8   1       83.70       78.44      4.63 o 
  -2   8   1       83.23       70.61      4.45 o 
  -1   8   1      929.25      908.77     20.76 o 
   0   8   1      122.74      118.04     12.07 o 
   1   8   1       68.74       82.86      9.29 o 
   2   8   1      868.67      920.73     20.47 o 
   3   8   1       86.95       84.25      5.20 o 
   4   8   1        1.74        6.12      3.03 o 
   5   8   1        6.91        9.53      3.46 o 
   6   8   1        5.67       12.90      4.37 o 
   7   8   1        0.56        5.30      3.61 o 
  -6   9   1       29.47       28.94      5.98 o 
  -5   9   1        0.45        2.49      2.71 o 
  -4   9   1       74.25       84.05      9.96 o 
  -3   9   1      269.83      265.85     10.71 o 
  -2   9   1        0.70        0.83      3.87 o 
  -1   9   1       57.52       68.64     14.23 o 
   0   9   1      832.96      846.80     32.52 o 
   1   9   1        0.00        7.07      5.83 o 
   2   9   1      642.38      624.05     25.58 o 
   3   9   1       76.13       81.55      8.23 o 
   4   9   1       25.36       23.89      4.07 o 
   5   9   1      151.62      172.76      9.82 o 
   6   9   1      335.67      333.91      9.63 o 
  -4  10   1      163.24      177.22     10.44 o 
  -3  10   1       23.85       14.13      8.23 o 
  -2  10   1       10.47       16.86      7.15 o 
  -1  10   1      871.84      905.18     27.85 o 
   0  10   1      268.48      314.03     13.76 o 
   1  10   1      192.79      177.66     11.16 o 
   2  10   1      387.72      370.07     20.37 o 
   3  10   1        1.03        3.09      4.55 o 
   4  10   1       74.76       62.68     15.47 o 
  -1  11   1       84.32       46.35     20.34 o 
   0  11   1      181.86      194.62     12.70 o 
   1  11   1       79.26       73.10     16.66 o 
 -11   0   2        3.89        5.09      7.07 o 
 -10   0   2     1297.67     1429.47     38.78 o 
  -9   0   2        5.58       -0.11      4.07 o 
  -8   0   2      106.87       97.95     11.78 o 
  -7   0   2     1063.55     1152.43     19.05 o 
  -6   0   2     3155.86     3336.27     78.78 o 
  -5   0   2     1247.78     1299.41     13.70 o 
  -4   0   2      646.07      646.20     19.25 o 
  -3   0   2     5480.17     5062.16     39.32 o 
  -2   0   2      958.32      909.83     16.38 o 
  -1   0   2      175.64      158.53      7.14 o 
   1   0   2      966.27      938.15     11.50 o 
   2   0   2      107.88       93.87      1.39 o 
   4   0   2       90.68       91.28      2.13 o 
   5   0   2     1410.92     1349.87     22.79 o 
   6   0   2        3.18        2.60      1.07 o 
   7   0   2      540.23      540.24      9.10 o 
   8   0   2     4888.16     5019.73     91.27 o 
   9   0   2      605.87      589.78     29.33 o 
  10   0   2      142.13      143.19     20.59 o 
  11   0   2      322.67      383.53     19.57 o 
 -11   1   2        0.26        2.07      3.58 o 
 -10   1   2      552.45      581.82     16.86 o 
  -9   1   2        0.03        1.09      3.31 o 
  -8   1   2      176.51      181.72      6.86 o 
  -7   1   2      114.33      109.44      3.38 o 
  -6   1   2      816.82      932.06     14.24 o 
  -5   1   2       60.61       66.19      2.94 o 
  -4   1   2     1732.39     1849.93     23.95 o 
  -3   1   2        3.60        1.66      0.93 o 
  -2   1   2     1890.41     1675.93     29.04 o 
  -1   1   2     3386.83     2935.71     45.47 o 
   0   1   2      253.99      236.69      4.46 o 
   1   1   2     4831.74     4352.30     44.25 o 
   2   1   2     1125.65     1114.24      9.59 o 
   3   1   2     7239.13     6878.63     78.81 o 
   4   1   2     4604.92     4500.31    133.11 o 
   5   1   2       21.15       31.10      2.06 o 
   6   1   2       73.46       80.82      2.76 o 
   7   1   2       67.08       67.01      5.07 o 
   8   1   2        3.29        7.93      2.66 o 
   9   1   2       38.80       39.30      8.10 o 
  10   1   2      196.10      199.42     11.09 o 
  11   1   2       15.22       10.03      5.70 o 
 -10   2   2       96.45      101.25      9.10 o 
  -9   2   2       31.50       28.16      6.97 o 
  -8   2   2      213.00      225.42      6.07 o 
  -7   2   2        3.93        5.77      2.05 o 
  -6   2   2      140.38      148.83      3.48 o 
  -5   2   2        0.93        2.30      1.29 o 
  -4   2   2        1.86        2.16      1.22 o 
  -3   2   2     4048.95     3767.46     37.48 o 
  -2   2   2      832.47      818.21     12.37 o 
  -1   2   2      312.32      304.84      5.26 o 
   0   2   2       95.89       98.91      3.61 o 
   2   2   2     6706.48     6471.40     78.17 o 
   3   2   2      879.20      841.75     10.09 o 
   4   2   2      443.65      441.45      7.13 o 
   5   2   2      429.11      516.69     12.44 o 
   6   2   2      650.54      683.11     16.27 o 
   7   2   2        0.04        2.73      2.85 o 
   8   2   2      555.17      579.33     18.01 o 
   9   2   2        2.27        3.86      5.09 o 
  10   2   2      107.76       99.09      9.49 o 
 -10   3   2      129.34      143.80      8.74 o 
  -9   3   2      430.76      455.12     11.97 o 
  -8   3   2      778.30      804.14     15.93 o 
  -7   3   2       10.93        8.70      2.30 o 
  -6   3   2      101.74      110.47      4.01 o 
  -5   3   2       78.27       76.22      2.62 o 
  -4   3   2     1588.10     1631.30     21.13 o 
  -3   3   2     2371.81     2585.68     54.97 o 
  -2   3   2      376.08      348.08      6.44 o 
  -1   3   2     4569.71     4163.22     53.23 o 
   0   3   2     9686.90     9224.93    148.11 o 
   1   3   2     2665.78     2485.49     67.69 o 
   2   3   2      791.29      833.85     10.13 o 
   3   3   2      550.32      534.06      8.00 o 
   4   3   2     1038.24     1007.99     10.99 o 
   5   3   2      656.74      623.42     11.68 o 
   6   3   2       17.54       16.10      2.92 o 
   7   3   2     1459.08     1491.96     35.78 o 
   8   3   2      921.14      979.57     16.86 o 
   9   3   2      401.55      411.11     16.92 o 
  10   3   2      277.89      275.29      9.75 o 
 -10   4   2      198.80      185.26     12.35 o 
  -9   4   2        0.56        4.37      3.88 o 
  -8   4   2     2874.62     3049.35     69.71 o 
  -7   4   2      338.14      340.00      8.34 o 
  -6   4   2       62.27       61.47      4.58 o 
  -5   4   2      389.42      388.81      8.23 o 
  -4   4   2      438.00      445.11      8.58 o 
  -3   4   2     1069.29     1135.90     23.55 o 
  -2   4   2     1511.36     1559.86     22.95 o 
  -1   4   2      540.82      540.25     11.54 o 
   0   4   2     3182.39     3236.94     23.01 o 
   1   4   2     2916.69     2978.20     28.72 o 
   2   4   2     3014.76     2986.08     29.41 o 
   3   4   2      382.98      432.92      8.73 o 
   4   4   2        7.43        7.83      1.98 o 
   5   4   2       10.12        7.15      2.05 o 
   6   4   2      458.13      486.97     10.98 o 
   7   4   2      581.46      602.92     14.14 o 
   8   4   2      276.12      276.54     12.44 o 
   9   4   2        6.95        7.76      5.39 o 
  10   4   2      313.44      313.66     12.87 o 
  -9   5   2      489.84      497.18     18.05 o 
  -8   5   2       74.23       80.23      6.77 o 
  -7   5   2      966.88      995.74     15.11 o 
  -6   5   2      419.71      417.97     11.86 o 
  -5   5   2      388.26      389.96      6.46 o 
  -4   5   2     2567.45     2471.35     48.22 o 
  -3   5   2      412.71      392.95     11.86 o 
  -2   5   2      209.33      193.70      7.32 o 
  -1   5   2      765.90      642.13     19.06 o 
   0   5   2     1629.53     1579.55     26.36 o 
   1   5   2     4094.97     4113.30     71.33 o 
   2   5   2     2911.50     3048.07    139.65 o 
   3   5   2      521.58      501.72     10.93 o 
   4   5   2        0.03        2.90      1.33 o 
   5   5   2     1825.07     1792.54     21.01 o 
   6   5   2     1870.90     1911.64     39.19 o 
   7   5   2        9.36       11.03      3.42 o 
   8   5   2      229.49      236.03     11.38 o 
   9   5   2       48.21       65.28     16.34 o 
  -9   6   2      168.39      178.04     10.10 o 
  -8   6   2        2.68        3.55      3.22 o 
  -7   6   2     1808.91     1820.54     49.63 o 
  -6   6   2      199.92      189.56      6.42 o 
  -5   6   2       91.88       93.18      8.30 o 
  -4   6   2       72.88       69.38      5.80 o 
  -3   6   2      765.85      713.99     17.70 o 
  -2   6   2       18.77       23.94      4.58 o 
  -1   6   2      329.14      289.54      8.18 o 
   0   6   2      992.44      992.21     28.52 o 
   1   6   2      847.61      943.78     26.19 o 
   2   6   2      200.16      190.27      6.27 o 
   3   6   2       41.04       55.23      4.71 o 
   4   6   2      133.78      133.61      6.16 o 
   5   6   2       14.52       18.29      4.12 o 
   6   6   2      164.88      163.83      9.31 o 
   7   6   2      406.99      397.83     14.00 o 
   8   6   2      187.75      207.07      9.74 o 
   9   6   2      433.26      427.51     16.26 o 
  -8   7   2       22.12       22.83      4.50 o 
  -7   7   2      105.35      111.98     10.67 o 
  -6   7   2     1466.59     1460.76     35.70 o 
  -5   7   2     2261.85     2220.44     43.38 o 
  -4   7   2     1168.33     1135.69     37.52 o 
  -3   7   2      387.96      375.45     11.21 o 
  -2   7   2      658.49      658.40     14.64 o 
  -1   7   2      129.92      119.76      6.62 o 
   0   7   2     1051.42     1100.99     14.82 o 
   1   7   2       30.05       29.53      3.83 o 
   2   7   2     1021.58      996.00     17.01 o 
   3   7   2     1319.86     1329.19     26.45 o 
   4   7   2       44.29       36.31      7.88 o 
   5   7   2     1487.72     1599.67     23.45 o 
   6   7   2      769.65      712.67     16.63 o 
   7   7   2      210.55      205.61     10.87 o 
   8   7   2      201.15      220.93     13.10 o 
  -7   8   2       12.28        5.84      3.54 o 
  -6   8   2        6.07        8.63      3.32 o 
  -5   8   2        1.04        1.82      2.18 o 
  -4   8   2       80.60       89.07      5.80 o 
  -3   8   2       14.88       19.57      5.46 o 
  -2   8   2      682.48      661.13     18.82 o 
  -1   8   2      247.80      255.59     18.70 o 
   0   8   2     1348.09     1312.94     34.08 o 
   1   8   2      151.14      157.59      9.71 o 
   2   8   2        5.24        5.40      3.23 o 
   3   8   2      431.46      384.13     12.80 o 
   4   8   2        9.42       12.93      3.58 o 
   5   8   2      279.40      299.47      7.23 o 
   6   8   2      114.76       89.42      8.05 o 
   7   8   2       33.44       28.16      8.29 o 
  -6   9   2      336.06      319.82      8.72 o 
  -5   9   2        2.06        2.64      2.38 o 
  -4   9   2        2.93        8.32      3.31 o 
  -3   9   2      339.57      383.97     22.66 o 
  -2   9   2      224.24      219.77     18.77 o 
  -1   9   2        2.84        6.02      6.27 o 
   0   9   2      163.31      172.06     17.19 o 
   1   9   2      456.61      417.24     13.59 o 
   2   9   2       78.91       80.93      7.61 o 
   3   9   2      210.95      220.92     13.24 o 
   4   9   2       54.70       73.08     10.53 o 
   5   9   2      100.92       94.92      7.39 o 
   6   9   2      181.57      166.97     10.83 o 
  -4  10   2       50.75       46.70     10.65 o 
  -3  10   2      568.63      608.39     30.68 o 
  -2  10   2       91.21       72.52     14.98 o 
  -1  10   2      390.02      386.00     29.63 o 
   0  10   2      173.93      163.34      9.35 o 
   1  10   2      241.34      232.47     13.20 o 
   2  10   2        0.77        4.28      4.33 o 
   3  10   2        0.17        0.71      3.25 o 
   4  10   2       78.27       71.24     14.48 o 
  -1  11   2       16.43       15.95     11.46 o 
   0  11   2        0.02        3.14      7.42 o 
   1  11   2       15.87       19.63      5.66 o 
 -11   1   3       36.23       32.07      6.68 o 
 -10   1   3      121.35      139.43      7.91 o 
  -9   1   3      168.19      180.15      7.23 o 
  -8   1   3      792.72      810.68     12.76 o 
  -7   1   3     4115.02     4109.75     67.06 o 
  -6   1   3       91.70       92.09      2.66 o 
  -5   1   3      269.16      362.60      6.19 o 
  -4   1   3     2772.59     2574.57     23.97 o 
  -3   1   3     1546.47     1547.58     27.79 o 
  -2   1   3      483.62      477.63     17.96 o 
  -1   1   3       29.43       30.82      5.29 o 
   4   1   3      218.59      241.12      6.70 o 
   5   1   3     2955.06     2654.22     33.22 o 
   6   1   3      202.18      195.45      3.78 o 
   7   1   3       55.55       55.31     10.61 o 
   8   1   3      213.43      216.22      8.57 o 
   9   1   3      109.71      119.52      7.19 o 
  10   1   3      112.23      127.32     10.44 o 
 -10   2   3      159.70      163.43      6.91 o 
  -9   2   3        4.28       10.69      4.03 o 
  -8   2   3      488.36      511.56     12.32 o 
  -7   2   3      570.86      612.36     10.60 o 
  -6   2   3       54.07       35.66      3.13 o 
  -5   2   3     1657.45     1681.35     19.55 o 
  -4   2   3      275.69      296.68      4.98 o 
  -3   2   3       55.58       61.24      2.60 o 
  -2   2   3     1957.48     1813.57     27.28 o 
  -1   2   3       87.24       83.07      3.24 o 
   0   2   3     4485.26     4126.74     37.07 o 
   1   2   3    10618.51     9860.07    131.62 o 
   2   2   3       54.64       48.72      2.44 o 
   3   2   3      569.52      565.91      8.80 o 
   4   2   3     1570.26     1454.19     20.67 o 
   5   2   3     3010.88     3073.14     59.55 o 
   6   2   3      437.79      435.56     10.66 o 
   7   2   3       79.47       78.98      3.70 o 
   8   2   3        3.78        4.05      3.32 o 
   9   2   3      660.17      657.70     24.35 o 
  10   2   3       30.68       25.07      6.04 o 
 -10   3   3      547.33      588.86     25.67 o 
  -9   3   3        0.28        2.48      2.24 o 
  -8   3   3       25.74       23.75      5.16 o 
  -7   3   3     1487.88     1610.69     26.66 o 
  -6   3   3       13.47       16.42      4.37 o 
  -5   3   3       48.28       48.88      2.83 o 
  -4   3   3     3489.25     3387.50     30.47 o 
  -3   3   3      440.10      446.76      9.28 o 
  -2   3   3       65.55       55.29      2.81 o 
  -1   3   3     3694.73     3434.66     59.52 o 
   0   3   3     1230.50     1142.12     15.38 o 
   1   3   3      230.10      229.05      4.23 o 
   2   3   3     5108.39     4715.59     38.77 o 
   3   3   3       27.62       24.89      1.75 o 
   4   3   3       30.75       30.02      2.65 o 
   5   3   3     3020.03     2715.38     41.24 o 
   6   3   3      406.27      390.13     15.86 o 
   7   3   3     1472.91     1455.21     40.44 o 
   8   3   3     2013.95     2003.59     65.89 o 
   9   3   3        5.25       10.48      5.11 o 
  10   3   3       75.08       63.79     16.46 o 
 -10   4   3      154.52      163.79      9.30 o 
  -9   4   3      161.03      171.77      5.65 o 
  -8   4   3      877.62      886.30     25.80 o 
  -7   4   3      878.66      899.05     12.76 o 
  -6   4   3     3119.43     3187.41     64.86 o 
  -5   4   3     2025.73     2032.52     18.68 o 
  -4   4   3        2.34        1.97      1.35 o 
  -3   4   3     2055.35     1942.61     21.93 o 
  -2   4   3        1.64        2.23      0.82 o 
  -1   4   3     1676.26     1617.24     21.29 o 
   0   4   3     1669.96     1713.69     19.88 o 
   1   4   3     3047.71     2913.48     44.19 o 
   2   4   3       53.54       84.89      1.54 o 
   3   4   3     6546.04     6230.51    100.34 o 
   4   4   3      392.71      355.25      7.16 o 
   5   4   3       44.62       43.37      2.47 o 
   6   4   3     1067.70     1057.52     34.61 o 
   7   4   3      276.06      271.41      7.73 o 
   8   4   3      127.14      125.30      6.93 o 
   9   4   3        5.29       10.10      4.93 o 
  10   4   3       35.41       34.42      8.60 o 
  -9   5   3       35.21       32.65      7.89 o 
  -8   5   3        0.94        3.13      3.49 o 
  -7   5   3      232.43      226.06      6.56 o 
  -6   5   3      175.34      174.57      6.23 o 
  -5   5   3       92.38      101.94      4.03 o 
  -4   5   3      734.38      691.66     15.17 o 
  -3   5   3      841.78      930.53     22.94 o 
  -2   5   3      582.62      570.04     14.44 o 
  -1   5   3      376.87      452.76      8.27 o 
   0   5   3        2.88        2.06      0.92 o 
   1   5   3     1888.30     1850.80     26.70 o 
   2   5   3       31.37       52.78      1.88 o 
   3   5   3     1013.18      919.52     30.43 o 
   4   5   3     1604.83     1730.13     17.57 o 
   5   5   3      110.73      117.65      3.97 o 
   6   5   3       35.48       31.05      5.59 o 
   7   5   3      371.00      365.90      9.51 o 
   8   5   3      624.68      591.97     18.22 o 
   9   5   3      212.54      218.89     19.01 o 
  -9   6   3     1224.76     1359.55     51.63 o 
  -8   6   3        6.57        4.17      2.00 o 
  -7   6   3      149.43      150.68     10.40 o 
  -6   6   3     3113.70     3130.15     71.19 o 
  -5   6   3      432.00      441.85     11.74 o 
  -4   6   3     1001.44     1037.95     23.09 o 
  -3   6   3     4234.54     3949.55     51.90 o 
  -2   6   3       43.77       53.95      3.57 o 
  -1   6   3     1383.40     1322.93     21.21 o 
   0   6   3      995.23      973.62     13.81 o 
   1   6   3      280.64      276.51      9.25 o 
   2   6   3      183.85      173.62      5.32 o 
   3   6   3      752.94      726.65     11.32 o 
   4   6   3      402.28      418.89      9.98 o 
   5   6   3        8.09        7.82      2.66 o 
   6   6   3      653.78      671.06     13.33 o 
   7   6   3       20.73       11.14      5.58 o 
   8   6   3       82.06       93.23     10.52 o 
   9   6   3      149.40      141.49     36.04 o 
  -8   7   3       39.38       38.64      8.20 o 
  -7   7   3      549.26      567.35     32.03 o 
  -6   7   3      417.11      428.52     10.43 o 
  -5   7   3      212.48      223.79      8.06 o 
  -4   7   3       12.32        7.34      5.14 o 
  -3   7   3      570.57      581.11     16.65 o 
  -2   7   3        3.77        3.12      2.41 o 
  -1   7   3      152.38      159.77      5.69 o 
   0   7   3        4.60        9.37      2.59 o 
   1   7   3       78.33       66.03      6.31 o 
   2   7   3      288.89      279.58      8.64 o 
   3   7   3        2.17        4.48      3.19 o 
   4   7   3      391.00      370.25     10.87 o 
   5   7   3       19.45       17.30      4.08 o 
   6   7   3       44.83       26.63      6.89 o 
   7   7   3      230.63      214.00     11.01 o 
   8   7   3       14.26       11.42      3.67 o 
  -7   8   3      486.74      512.64     21.44 o 
  -6   8   3      632.40      630.93     13.89 o 
  -5   8   3       55.94       49.67      7.21 o 
  -4   8   3      715.98      695.20     35.54 o 
  -3   8   3       86.30       86.31      4.21 o 
  -2   8   3        4.63        8.46      3.15 o 
  -1   8   3      152.25      151.05      8.05 o 
   0   8   3        0.73        5.00      3.96 o 
   1   8   3      127.45      140.34     16.49 o 
   2   8   3       40.98       27.59      5.25 o 
   3   8   3      112.09      107.13      4.96 o 
   4   8   3        6.71        2.99      2.97 o 
   5   8   3       78.30       87.46      7.46 o 
   6   8   3      285.12      251.22     19.25 o 
   7   8   3        0.65        6.35      4.01 o 
  -6   9   3      107.32      120.90      9.24 o 
  -5   9   3        0.69        5.63      2.83 o 
  -4   9   3      744.22      683.89     19.21 o 
  -3   9   3       27.47       21.41     10.00 o 
  -2   9   3        1.48        6.10      6.40 o 
  -1   9   3      602.61      574.51     25.63 o 
   0   9   3      201.67      160.17     15.21 o 
   1   9   3        5.25        8.48      7.79 o 
   2   9   3      453.50      497.36     15.66 o 
   3   9   3      410.53      419.17     13.42 o 
   4   9   3      388.72      390.31     22.38 o 
   5   9   3      304.66      313.44     11.18 o 
   6   9   3       46.01       29.01      6.26 o 
  -4  10   3       10.07        7.20      3.40 o 
  -3  10   3       49.35       46.93     13.35 o 
  -2  10   3       39.75       36.40     11.63 o 
  -1  10   3       91.80       88.54     18.69 o 
   0  10   3      140.90      115.11     13.04 o 
   1  10   3       38.37       37.85      8.01 o 
   2  10   3       84.68       66.12     15.07 o 
   3  10   3       34.12       32.04      7.44 o 
   4  10   3        2.82        7.13      3.31 o 
   0  11   3      115.02      100.07     13.17 o 
 -11   0   4       14.51       14.50      7.27 o 
 -10   0   4      441.61      445.70     19.83 o 
  -9   0   4      108.44       99.89     10.37 o 
  -8   0   4      155.87      170.66      8.81 o 
  -7   0   4       36.25       17.20      6.09 o 
  -6   0   4      590.87      614.22     15.15 o 
  -5   0   4     2197.45     2172.38     36.22 o 
  -4   0   4     1358.19     1219.10     69.29 o 
  -3   0   4       49.80       65.94      3.21 o 
  -2   0   4      136.70      117.44      5.41 o 
   0   0   4     3617.66     3213.07     31.33 o 
   1   0   4      258.49      257.92     25.65 o 
   2   0   4     5686.14     4886.73     63.23 o 
   3   0   4     2209.51     2220.79     22.10 o 
   4   0   4     1568.97     1537.95     17.50 o 
   5   0   4     8450.20     7436.34    306.85 o 
   6   0   4      370.20      346.20     13.74 o 
   7   0   4     1570.23     1543.92     53.96 o 
   8   0   4     6061.43     6202.04    353.76 o 
   9   0   4        8.66        5.06      5.95 o 
  10   0   4      161.14      159.71     18.95 o 
 -11   1   4       74.24       72.96     13.85 o 
 -10   1   4       17.20       16.94      5.66 o 
  -9   1   4      158.41      167.91      6.23 o 
  -8   1   4        2.40        4.78      1.50 o 
  -7   1   4       94.06      106.36      4.95 o 
  -6   1   4       19.24       25.98      2.96 o 
  -5   1   4      384.38      400.42      7.40 o 
  -4   1   4       61.92       54.33      3.80 o 
  -3   1   4     2933.39     2878.36     53.73 o 
  -2   1   4      273.33      229.11      4.32 o 
  -1   1   4     2443.30     2164.88     61.08 o 
   0   1   4      543.23      595.49     16.08 o 
   1   1   4      699.41      673.18      9.54 o 
   3   1   4        4.23        2.84      0.58 o 
   4   1   4     3050.25     2979.48     28.41 o 
   5   1   4     3746.65     3700.28     73.95 o 
   6   1   4      107.87      110.37      4.22 o 
   7   1   4      265.96      255.89      6.64 o 
   8   1   4       31.15       42.88      7.72 o 
   9   1   4     1113.25     1125.00     31.47 o 
  10   1   4        1.73        2.45      3.86 o 
 -10   2   4      939.35      990.98     28.90 o 
  -9   2   4      157.20      151.73      8.51 o 
  -8   2   4       10.60        8.62      2.33 o 
  -7   2   4     1652.61     1595.27     23.87 o 
  -6   2   4      468.86      537.00      9.85 o 
  -5   2   4     4568.78     4519.81     46.17 o 
  -4   2   4    14614.33    14058.62     60.23 o 
  -3   2   4      166.77      147.15      3.54 o 
  -2   2   4     2726.94     2676.20     49.49 o 
  -1   2   4     2304.46     2084.65     42.52 o 
   0   2   4     2854.05     2576.23     25.61 o 
   1   2   4     5269.07     4939.23     39.69 o 
   2   2   4     3881.08     3482.16     27.04 o 
   3   2   4      266.87      323.60      6.32 o 
   4   2   4      212.16      239.18      3.96 o 
   5   2   4     4033.58     4088.94     96.10 o 
   6   2   4      261.88      260.95      7.42 o 
   7   2   4      121.63      117.94      4.94 o 
   8   2   4       53.72       59.45     13.19 o 
   9   2   4       30.40       25.99      9.56 o 
  10   2   4       75.09       70.19     19.31 o 
 -10   3   4      555.61      558.66     20.42 o 
  -9   3   4      114.47      110.45      5.50 o 
  -8   3   4       30.74       36.34      4.30 o 
  -7   3   4       23.25       12.68      4.78 o 
  -6   3   4       22.85       28.74      3.29 o 
  -5   3   4       92.47       87.10      3.58 o 
  -4   3   4      166.15      161.10      3.26 o 
  -3   3   4      761.70      658.81     15.43 o 
  -2   3   4     2148.64     1918.56     21.81 o 
  -1   3   4     3715.56     3322.24     66.09 o 
   0   3   4     4213.66     3973.36     59.35 o 
   1   3   4        0.28        0.38      1.06 o 
   2   3   4      121.02      127.94      3.78 o 
   3   3   4       71.78       58.89      2.59 o 
   4   3   4     7632.92     7609.40    155.27 o 
   5   3   4       32.92       37.67      3.05 o 
   6   3   4     1038.04     1060.63     16.56 o 
   7   3   4     1550.05     1590.97     24.11 o 
   8   3   4      715.93      740.28     22.72 o 
   9   3   4       33.60       27.06      7.90 o 
  10   3   4       34.60       22.45      7.67 o 
 -10   4   4        1.65        2.44      3.07 o 
  -9   4   4      225.11      229.17      9.60 o 
  -8   4   4      147.46      132.50      5.81 o 
  -7   4   4      306.85      282.83      7.10 o 
  -6   4   4      640.90      638.13     11.95 o 
  -5   4   4      172.74      188.42      4.31 o 
  -4   4   4     1183.23     1171.95     32.26 o 
  -3   4   4     1831.34     1841.93     47.12 o 
  -2   4   4      853.81      919.31     18.54 o 
  -1   4   4     2877.01     2677.75     27.16 o 
   0   4   4      734.06      742.95     12.62 o 
   1   4   4       13.85       25.98      5.03 o 
   2   4   4      734.56      667.84      9.84 o 
   3   4   4        0.66        2.46      1.56 o 
   4   4   4       15.71       18.20      2.98 o 
   5   4   4      622.14      597.75     12.36 o 
   6   4   4       11.22       16.18      3.49 o 
   7   4   4       10.94       12.64      3.24 o 
   8   4   4      644.10      679.34     18.42 o 
   9   4   4      443.59      419.07     26.32 o 
  10   4   4       26.07       26.68      7.69 o 
  -9   5   4       30.29       29.24      7.10 o 
  -8   5   4      126.80      129.14      8.49 o 
  -7   5   4      146.15      156.67      5.06 o 
  -6   5   4       39.30       29.85      5.25 o 
  -5   5   4      137.58      125.10      4.44 o 
  -4   5   4      126.58      106.06      3.26 o 
  -3   5   4       69.95       62.56      2.37 o 
  -2   5   4      690.85      671.06     16.59 o 
  -1   5   4      550.54      551.64      9.31 o 
   0   5   4      736.99      730.95     15.02 o 
   1   5   4       76.54       50.36      2.39 o 
   2   5   4      795.38      916.50     22.95 o 
   3   5   4       46.89       36.10      4.27 o 
   4   5   4     3065.15     3095.91     38.05 o 
   5   5   4        8.11        7.96      2.67 o 
   6   5   4       44.94       50.83      4.19 o 
   7   5   4      875.72      869.21     16.86 o 
   8   5   4      299.01      298.09     17.67 o 
   9   5   4       13.27       17.04      9.06 o 
  -9   6   4      123.76       97.72     17.35 o 
  -8   6   4      141.81      153.05     10.20 o 
  -7   6   4      763.69      773.27     17.18 o 
  -6   6   4        3.84       10.68      3.26 o 
  -5   6   4       24.06       24.56      4.87 o 
  -4   6   4      195.03      183.76      6.11 o 
  -3   6   4      129.95      158.85     15.56 o 
  -2   6   4     1898.59     1897.09     24.81 o 
  -1   6   4      533.69      618.20     12.88 o 
   0   6   4       84.64       97.45      3.61 o 
   1   6   4      524.64      531.64     12.80 o 
   2   6   4        9.41        7.60      1.41 o 
   3   6   4        5.90        5.46      2.31 o 
   4   6   4      398.44      405.07      9.52 o 
   5   6   4      692.14      725.27     12.29 o 
   6   6   4       28.07       33.87      7.96 o 
   7   6   4       38.26       55.18     11.99 o 
   8   6   4       17.52       12.22      4.93 o 
   9   6   4      191.76      180.18     17.42 o 
  -8   7   4      254.96      258.06     13.21 o 
  -7   7   4      200.89      201.55      8.29 o 
  -6   7   4       11.06        6.85      2.41 o 
  -5   7   4     1778.69     1776.61     31.19 o 
  -4   7   4      326.46      298.77      9.67 o 
  -3   7   4     1334.82     1324.78     31.95 o 
  -2   7   4      802.35      834.19     26.44 o 
  -1   7   4     1016.64     1010.65     22.94 o 
   0   7   4      400.88      415.80      6.84 o 
   1   7   4      625.50      625.77     14.35 o 
   2   7   4     1358.74     1334.72     25.51 o 
   3   7   4       81.20       98.45      6.08 o 
   4   7   4     1557.90     1627.72     28.95 o 
   5   7   4      315.89      299.30     12.34 o 
   6   7   4       63.04       57.65     14.88 o 
   7   7   4      111.08      114.21      9.30 o 
   8   7   4        8.96       10.81      4.42 o 
  -7   8   4     2091.65     2311.61     73.13 o 
  -6   8   4      405.40      384.70     13.26 o 
  -5   8   4      116.62      109.45      7.54 o 
  -4   8   4        1.44        4.98      4.08 o 
  -3   8   4      358.94      351.27     11.15 o 
  -2   8   4     1020.32     1023.99     26.52 o 
  -1   8   4      864.15      901.57     58.30 o 
   0   8   4      230.37      226.25     19.21 o 
   1   8   4       58.42       51.25      5.96 o 
   2   8   4      304.48      294.29      8.53 o 
   3   8   4       85.13       64.56      9.84 o 
   4   8   4       15.04       15.69      4.10 o 
   5   8   4        0.15        0.85      3.08 o 
   6   8   4       82.29       64.07     16.02 o 
   7   8   4      135.52      140.71      9.55 o 
  -6   9   4      578.15      572.11     15.91 o 
  -5   9   4        2.31        5.32      3.47 o 
  -4   9   4      195.02      180.62     10.21 o 
  -3   9   4       28.53       33.16      7.12 o 
  -2   9   4      149.31      154.56     10.48 o 
  -1   9   4      400.71      364.90     17.54 o 
   0   9   4      327.66      308.24     23.06 o 
   1   9   4      293.41      281.44     10.92 o 
   2   9   4      162.94      156.40      6.29 o 
   3   9   4        9.36       12.76      3.44 o 
   4   9   4      534.79      523.52     17.43 o 
   5   9   4       40.81       29.58      6.50 o 
   6   9   4       26.01       14.47      4.33 o 
  -4  10   4       33.24       32.24      9.47 o 
  -3  10   4       59.72       74.23     16.43 o 
  -2  10   4       12.57        7.64      5.63 o 
  -1  10   4      258.44      232.56     12.82 o 
   0  10   4       21.16       18.61      6.01 o 
   1  10   4       38.17       36.35      8.64 o 
   2  10   4      793.78      801.31     29.38 o 
   3  10   4       22.48       15.94      6.38 o 
   4  10   4       13.92       19.76      3.94 o 
 -10   1   5     1577.86     1667.05     34.01 o 
  -9   1   5       26.00       23.45      4.73 o 
  -8   1   5       92.95       88.71      3.75 o 
  -7   1   5     1323.48     1370.85     21.49 o 
  -6   1   5        0.05        2.44      1.15 o 
  -5   1   5     2180.50     2402.61     26.05 o 
  -4   1   5     2000.61     2104.43     44.19 o 
  -3   1   5     2001.07     2010.93     22.29 o 
  -2   1   5      319.80      341.80      7.13 o 
   0   1   5       11.98       19.54      2.08 o 
   1   1   5      906.81      933.08     14.25 o 
   2   1   5    20856.73    19694.55     67.49 o 
   3   1   5      139.99      151.00      2.89 o 
   4   1   5      238.62      272.36      5.87 o 
   5   1   5      191.87      235.37      6.48 o 
   6   1   5      487.28      490.21     10.65 o 
   7   1   5      156.68      158.10      3.40 o 
   8   1   5      418.70      394.66     12.55 o 
   9   1   5       10.67        6.17      4.10 o 
  10   1   5     1354.44     1378.57     46.53 o 
 -10   2   5       10.79       14.02      3.68 o 
  -9   2   5        0.14        0.70      2.21 o 
  -8   2   5      639.09      644.16      9.53 o 
  -7   2   5       42.58       47.30      4.20 o 
  -6   2   5      268.21      285.10      6.55 o 
  -5   2   5       74.97       72.94      2.70 o 
  -4   2   5        1.76        3.59      2.26 o 
  -3   2   5     3146.06     3370.13     74.27 o 
  -2   2   5      108.22      104.46      3.86 o 
  -1   2   5      348.21      308.24      5.88 o 
   0   2   5     1492.12     1349.97     25.42 o 
   1   2   5    10296.86     9343.54    149.23 o 
   2   2   5     4746.85     4264.55     59.26 o 
   3   2   5     3650.10     3481.37     38.70 o 
   4   2   5       19.81       21.07      6.15 o 
   5   2   5      460.62      475.79     10.95 o 
   6   2   5      945.35      964.77     12.70 o 
   7   2   5     1249.50     1240.27     26.11 o 
   8   2   5        1.37        0.50      4.19 o 
   9   2   5       11.87       21.24      6.30 o 
  10   2   5      315.08      278.29     13.37 o 
 -10   3   5      576.16      593.10     25.88 o 
  -9   3   5       92.11       88.89      8.70 o 
  -8   3   5       83.47       83.07      4.14 o 
  -7   3   5        0.58        1.85      2.75 o 
  -6   3   5      819.46      852.82     10.94 o 
  -5   3   5      921.84     1026.59     12.11 o 
  -4   3   5       22.94       15.62      4.23 o 
  -3   3   5      143.21      133.15     16.76 o 
  -2   3   5     1107.21     1135.20     16.53 o 
  -1   3   5       20.84       15.39      1.61 o 
   0   3   5       28.63       35.58      3.06 o 
   1   3   5      257.47      285.26      5.15 o 
   2   3   5     7890.34     7564.29    130.10 o 
   3   3   5      220.07      266.57      5.41 o 
   4   3   5     3321.93     3242.56     37.07 o 
   5   3   5     1379.13     1414.05     17.31 o 
   6   3   5      113.46      100.49      4.55 o 
   7   3   5        5.25       11.64      3.54 o 
   8   3   5      315.87      325.66     11.22 o 
   9   3   5       73.39       64.14     13.77 o 
  10   3   5      444.99      426.48     20.20 o 
 -10   4   5        6.49        5.39      3.86 o 
  -9   4   5      160.26      165.98      6.59 o 
  -8   4   5      710.32      767.36     19.86 o 
  -7   4   5        4.80        7.25      2.06 o 
  -6   4   5       36.96       48.05      3.15 o 
  -5   4   5     2689.84     2576.00     30.24 o 
  -4   4   5      207.37      178.30      5.90 o 
  -3   4   5        3.72        2.40      1.63 o 
  -2   4   5     2263.36     2155.70     25.56 o 
  -1   4   5       51.71       46.00      3.91 o 
   0   4   5      756.07      804.77     19.98 o 
   1   4   5     2274.30     1965.78     33.44 o 
   2   4   5     3813.55     3749.47     28.10 o 
   3   4   5      866.76      965.75     24.45 o 
   4   4   5      269.13      256.57      5.84 o 
   5   4   5       90.95       75.27      4.80 o 
   6   4   5       11.89       10.87      5.66 o 
   7   4   5      256.39      257.37      9.74 o 
   8   4   5      857.95      866.02     23.99 o 
   9   4   5        2.92       -1.34      5.43 o 
  10   4   5      103.44      102.14     20.14 o 
  -9   5   5      244.22      248.57     12.59 o 
  -8   5   5      141.64      132.99      5.87 o 
  -7   5   5     1586.27     1631.28     28.64 o 
  -6   5   5        7.38       10.47      2.57 o 
  -5   5   5     1968.58     1989.40     37.33 o 
  -4   5   5      541.61      563.70     18.85 o 
  -3   5   5        7.72        9.69      2.50 o 
  -2   5   5      170.51      219.99      6.71 o 
  -1   5   5       88.77       88.08      4.04 o 
   0   5   5       23.21       17.13      3.06 o 
   1   5   5       54.86       80.73      3.94 o 
   2   5   5       83.92       94.48      3.42 o 
   3   5   5       15.44       22.40      4.26 o 
   4   5   5       36.31       30.81      3.12 o 
   5   5   5      203.15      212.63      4.66 o 
   6   5   5      676.69      679.37     16.73 o 
   7   5   5      228.15      219.32      7.95 o 
   8   5   5        3.29        6.80      2.72 o 
   9   5   5       10.76       17.49      6.75 o 
  -9   6   5       23.74       14.49      4.22 o 
  -8   6   5      374.29      392.49     12.11 o 
  -7   6   5       20.92       28.06      5.51 o 
  -6   6   5       55.89       62.23      6.67 o 
  -5   6   5       65.96       65.53      7.48 o 
  -4   6   5       37.65       38.04      7.90 o 
  -3   6   5      670.24      640.45     14.99 o 
  -2   6   5     1860.51     1781.85     21.44 o 
  -1   6   5     2695.30     2621.87     42.21 o 
   0   6   5        0.02        2.31      2.80 o 
   1   6   5      285.44      257.68      6.53 o 
   2   6   5      145.95      142.39      4.59 o 
   3   6   5      293.62      299.99      7.48 o 
   4   6   5     1848.59     1892.76     32.48 o 
   5   6   5      652.45      675.06     15.45 o 
   6   6   5      227.09      203.33      9.56 o 
   7   6   5      458.04      478.29     24.80 o 
   8   6   5      153.71      140.87     13.42 o 
   9   6   5      171.60      122.09     12.32 o 
  -8   7   5       25.32       14.96      5.77 o 
  -7   7   5       59.65       53.98      8.47 o 
  -6   7   5      168.62      163.68      8.33 o 
  -5   7   5      460.58      492.62     15.13 o 
  -4   7   5      394.03      386.90     12.83 o 
  -3   7   5      124.21      134.22      6.82 o 
  -2   7   5      143.26      141.32      7.10 o 
  -1   7   5      228.70      227.60      6.98 o 
   0   7   5      811.85      806.66     14.86 o 
   1   7   5     1707.93     1706.21     32.87 o 
   2   7   5      666.03      669.33     13.61 o 
   3   7   5       29.60       32.98      6.41 o 
   4   7   5      166.56      166.42      5.09 o 
   5   7   5      136.76      142.62      6.27 o 
   6   7   5        3.80        4.44      3.21 o 
   7   7   5       12.55       13.08      4.26 o 
   8   7   5       20.18       15.70      5.96 o 
  -7   8   5      176.24      211.21     15.86 o 
  -6   8   5        8.88        5.97      3.37 o 
  -5   8   5      237.19      213.34     24.33 o 
  -4   8   5     1097.72     1118.36     31.72 o 
  -3   8   5      634.04      609.21     14.38 o 
  -2   8   5     1695.27     1698.53     38.32 o 
  -1   8   5      782.66      775.66     26.22 o 
   0   8   5       32.62       37.43      9.42 o 
   1   8   5      496.55      473.02     14.97 o 
   2   8   5       11.50       15.33      4.08 o 
   3   8   5        4.30        2.29      1.87 o 
   4   8   5      634.29      575.23     13.30 o 
   5   8   5       22.84       27.61      5.13 o 
   6   8   5        3.34        2.64      2.43 o 
   7   8   5      429.83      434.41     16.30 o 
  -6   9   5      310.85      298.36     10.70 o 
  -5   9   5      109.94      102.51      9.66 o 
  -4   9   5      306.42      288.33     13.91 o 
  -3   9   5       45.99       50.71     10.59 o 
  -2   9   5      517.66      539.45     21.03 o 
  -1   9   5      406.32      412.38     12.64 o 
   0   9   5      561.65      520.32     19.58 o 
   1   9   5     1775.25     1788.61     41.38 o 
   2   9   5      105.81      109.58     12.33 o 
   3   9   5       55.83       41.19      8.81 o 
   4   9   5       62.75       58.71     13.13 o 
   5   9   5      261.51      261.03     11.51 o 
   6   9   5       14.98       25.04      8.49 o 
  -4  10   5       23.84       28.58      9.60 o 
  -3  10   5        0.39        2.98      5.38 o 
  -2  10   5        7.62        6.03      3.48 o 
  -1  10   5      169.66      179.71      9.56 o 
   0  10   5       37.47       54.34     15.79 o 
   1  10   5        0.05        3.06      6.04 o 
   2  10   5      215.82      222.32      8.90 o 
   3  10   5      293.67      266.28      9.19 o 
   4  10   5       26.17       26.25      8.25 o 
 -10   0   6        2.47        1.34      7.33 o 
  -9   0   6      157.57      165.58     14.87 o 
  -8   0   6      463.22      471.31     14.72 o 
  -7   0   6      957.87      950.34     21.44 o 
  -6   0   6       80.34      123.61     11.27 o 
  -5   0   6      869.35      890.41     29.55 o 
  -4   0   6      214.31      282.69      7.92 o 
  -3   0   6       58.54       84.10      9.43 o 
  -2   0   6    12329.62    11178.55     46.42 o 
  -1   0   6     3274.17     3142.38     44.88 o 
   0   0   6      278.80      314.13      7.92 o 
   1   0   6     3548.06     3035.12     31.46 o 
   2   0   6     4571.05     4414.49    109.15 o 
   3   0   6     9378.41    10179.84    265.33 o 
   4   0   6     6974.77     6438.98     93.34 o 
   5   0   6       49.20       60.02      6.91 o 
   6   0   6      295.44      341.49     14.49 o 
   7   0   6     5986.23     6012.47     66.85 o 
   8   0   6      292.40      313.00     19.60 o 
   9   0   6       60.93       60.91     16.89 o 
  10   0   6       26.91       28.83      7.91 o 
 -10   1   6        1.36        4.19      3.15 o 
  -9   1   6      709.48      707.99     16.84 o 
  -8   1   6      105.22      103.42      4.86 o 
  -7   1   6      218.99      201.51      5.22 o 
  -6   1   6        2.50        2.81      1.77 o 
  -5   1   6     2454.52     2643.95     34.21 o 
  -4   1   6        0.73       12.57      4.00 o 
  -3   1   6      304.59      342.53     27.53 o 
  -2   1   6     3668.32     3417.70    133.11 o 
  -1   1   6       99.08       97.29      3.16 o 
   0   1   6     1298.67     1285.96     15.21 o 
   1   1   6     1109.74     1144.17     30.31 o 
   2   1   6        4.58        3.52      1.72 o 
   3   1   6      443.30      447.02      5.66 o 
   4   1   6      613.58      597.02     17.99 o 
   5   1   6     2979.29     2924.07     39.40 o 
   6   1   6       18.12       17.75      2.47 o 
   7   1   6      151.95      148.79      8.97 o 
   8   1   6       56.48       60.24      7.11 o 
   9   1   6       71.34       69.55     17.71 o 
  10   1   6      122.64      133.53     15.20 o 
 -10   2   6     1663.85     1778.67     54.14 o 
  -9   2   6       36.24       39.75      7.14 o 
  -8   2   6      492.07      482.16      9.77 o 
  -7   2   6      605.91      626.77     10.43 o 
  -6   2   6      222.29      247.32      6.64 o 
  -5   2   6     2536.23     2500.96     28.98 o 
  -4   2   6      108.12      113.25      3.97 o 
  -3   2   6      992.22     1152.12     41.79 o 
  -2   2   6     3100.92     3119.41     48.85 o 
  -1   2   6        5.62        8.09      2.63 o 
   0   2   6     2094.94     1935.27     28.86 o 
   1   2   6     1937.81     1873.14     19.14 o 
   2   2   6      952.73      972.34     25.90 o 
   3   2   6      819.45      795.13     12.43 o 
   4   2   6     1512.84     1490.09     30.40 o 
   5   2   6      791.55      783.96     16.64 o 
   6   2   6      406.85      392.41     10.04 o 
   7   2   6       10.51       11.46      2.82 o 
   8   2   6      571.79      548.57     16.00 o 
   9   2   6      897.57      867.67     36.91 o 
  10   2   6      231.87      250.48     16.41 o 
 -10   3   6      411.14      403.72     17.36 o 
  -9   3   6      394.12      406.35     10.59 o 
  -8   3   6      416.30      420.30      9.00 o 
  -7   3   6      615.67      614.11     12.23 o 
  -6   3   6      224.27      226.98      5.73 o 
  -5   3   6      472.88      481.39     11.14 o 
  -4   3   6     2126.63     2015.72     37.61 o 
  -3   3   6     1715.39     1639.70     86.40 o 
  -2   3   6       10.91        7.99      4.14 o 
  -1   3   6    13409.72    12965.90     52.50 o 
   0   3   6      533.23      605.69     16.65 o 
   1   3   6      109.24      127.40      3.55 o 
   2   3   6     1672.66     1661.45     17.51 o 
   3   3   6     8970.49     8953.24     96.73 o 
   4   3   6     2004.74     2052.55     39.14 o 
   5   3   6     1236.91     1154.96     11.39 o 
   6   3   6       11.57       11.51      4.40 o 
   7   3   6      360.13      321.71     16.45 o 
   8   3   6      887.29      865.06     26.77 o 
   9   3   6       43.74       39.86     12.47 o 
  10   3   6      146.12      115.41     10.45 o 
 -10   4   6       68.67       63.54     13.75 o 
  -9   4   6       64.21       60.96      5.39 o 
  -8   4   6       12.19       11.41      4.59 o 
  -7   4   6      377.13      352.96      8.48 o 
  -6   4   6        2.84        5.25      1.73 o 
  -5   4   6       75.60       71.59      3.11 o 
  -4   4   6       15.79        9.93      4.14 o 
  -3   4   6       16.88       28.62      2.64 o 
  -2   4   6      661.03      692.78     17.71 o 
  -1   4   6     1736.78     1934.21     35.19 o 
   0   4   6      369.75      384.15      9.19 o 
   1   4   6     1024.54     1107.71     14.01 o 
   2   4   6      479.91      456.60      7.52 o 
   3   4   6      537.83      584.70     11.12 o 
   4   4   6        0.36        1.52      1.58 o 
   5   4   6      160.63      168.80      5.60 o 
   6   4   6      228.07      223.75      6.08 o 
   7   4   6        1.25        3.45      2.73 o 
   8   4   6      649.87      603.22     15.56 o 
   9   4   6        0.57        4.26      4.44 o 
  -9   5   6       10.02       12.41      5.39 o 
  -8   5   6      138.49      141.38      9.46 o 
  -7   5   6      442.44      468.06     10.66 o 
  -6   5   6      970.91      972.57     23.74 o 
  -5   5   6      973.73      961.30     32.05 o 
  -4   5   6     3199.79     3098.80     45.46 o 
  -3   5   6     2043.86     1942.18     41.84 o 
  -2   5   6      627.25      610.10     27.30 o 
  -1   5   6      868.76      867.21     12.51 o 
   0   5   6      292.80      323.76      7.52 o 
   1   5   6     3811.05     3496.93     45.25 o 
   2   5   6       25.89       25.60      3.91 o 
   3   5   6      429.13      460.92     11.66 o 
   4   5   6      620.15      656.60     10.12 o 
   5   5   6      498.60      534.50     10.45 o 
   6   5   6       85.77       95.27      4.87 o 
   7   5   6        8.02        7.80      4.32 o 
   8   5   6      401.87      412.86     13.72 o 
   9   5   6      302.84      264.16     15.75 o 
  -9   6   6       50.53       38.21      8.41 o 
  -8   6   6      129.56      111.19     11.17 o 
  -7   6   6      142.87      140.92     11.12 o 
  -6   6   6      435.00      436.10     11.10 o 
  -5   6   6      179.51      173.56      9.04 o 
  -4   6   6       44.62       40.98      3.44 o 
  -3   6   6      714.67      703.84     14.31 o 
  -2   6   6        5.37        6.27      2.54 o 
  -1   6   6      692.25      732.15     18.73 o 
   0   6   6     1606.66     1666.96     22.77 o 
   1   6   6       74.11       77.59      5.28 o 
   2   6   6      196.76      206.66      6.28 o 
   3   6   6      238.95      225.99      6.78 o 
   4   6   6        0.32        5.85      2.56 o 
   5   6   6       18.60       21.23      4.99 o 
   6   6   6      518.27      510.87     14.00 o 
   7   6   6      193.29      191.77      7.67 o 
   8   6   6       22.30        8.25      4.52 o 
  -8   7   6      135.65       97.82     18.75 o 
  -7   7   6      562.77      589.52     21.71 o 
  -6   7   6        9.59       11.16      3.10 o 
  -5   7   6       50.14       37.02      8.17 o 
  -4   7   6     3530.90     3553.30     66.62 o 
  -3   7   6       35.53       35.77      6.56 o 
  -2   7   6       30.31       30.79      3.68 o 
  -1   7   6     1870.51     1858.38     47.98 o 
   0   7   6       12.98       13.21      2.48 o 
   1   7   6      815.73      791.16     15.52 o 
   2   7   6     1194.95     1230.56     24.11 o 
   3   7   6        7.07        8.52      3.07 o 
   4   7   6       44.11       61.11      5.60 o 
   5   7   6       27.68       38.28      7.53 o 
   6   7   6       32.54       30.51      7.89 o 
   7   7   6       35.53       54.19     10.70 o 
   8   7   6      100.40      136.15      9.25 o 
  -7   8   6      334.74      361.02     17.34 o 
  -6   8   6      143.96      130.79      7.81 o 
  -5   8   6      993.52     1039.51     34.35 o 
  -4   8   6        4.72        6.27      3.34 o 
  -3   8   6      412.74      425.63     18.99 o 
  -2   8   6      478.86      483.64     15.62 o 
  -1   8   6       33.11       34.98      3.72 o 
   0   8   6      260.67      254.55      7.96 o 
   1   8   6        0.09        2.76      2.66 o 
   2   8   6      124.74      131.44      4.63 o 
   3   8   6      136.49      128.49      5.79 o 
   4   8   6      277.02      276.61     11.37 o 
   5   8   6        6.69        5.96      2.79 o 
   6   8   6        0.98        1.08      4.64 o 
   7   8   6        1.99        5.59      4.07 o 
  -6   9   6      535.60      506.22     13.98 o 
  -5   9   6        0.48        3.37      2.11 o 
  -4   9   6      247.49      249.00     11.16 o 
  -3   9   6      596.55      566.73     30.57 o 
  -2   9   6      795.58      876.61     27.39 o 
  -1   9   6        1.09        6.74      4.41 o 
   0   9   6      103.59      106.39     12.08 o 
   1   9   6     1276.76     1276.69     42.66 o 
   2   9   6      523.37      529.29     15.72 o 
   3   9   6       34.77       29.25      6.93 o 
   4   9   6       72.72       47.47      9.96 o 
   5   9   6      165.72      180.32      7.87 o 
  -4  10   6      269.02      257.55     15.82 o 
  -3  10   6      523.35      535.96     31.57 o 
  -2  10   6      406.92      435.09     20.51 o 
  -1  10   6       28.05       31.93      7.46 o 
   0  10   6      141.53       93.42     28.47 o 
   1  10   6      481.20      502.04     25.83 o 
   2  10   6       20.28        6.39      6.89 o 
   3  10   6       30.52       20.49      6.11 o 
   4  10   6      387.41      391.04     16.17 o 
 -10   1   7        9.59        5.54      4.06 o 
  -9   1   7      806.88      827.62     17.52 o 
  -8   1   7     2402.64     2485.69     35.78 o 
  -7   1   7      227.59      218.20      6.44 o 
  -6   1   7       66.03       70.21      2.89 o 
  -5   1   7      891.34      790.23     17.20 o 
  -4   1   7      137.11      157.83      4.84 o 
  -3   1   7     3052.45     2995.23     47.27 o 
  -2   1   7     8933.52     8653.64     82.93 o 
  -1   1   7      116.82      116.68      6.05 o 
   0   1   7     3649.47     3189.30     47.69 o 
   1   1   7     6909.70     6296.88     43.70 o 
   2   1   7     1477.97     1424.26     24.03 o 
   3   1   7      389.33      407.21      6.40 o 
   4   1   7    10721.49    10739.08    120.73 o 
   5   1   7     1264.28     1189.42     25.24 o 
   6   1   7      148.85      168.52      5.93 o 
   7   1   7     2542.65     2541.24     56.90 o 
   8   1   7       82.63       85.44      9.99 o 
   9   1   7       34.12       42.35     10.80 o 
  10   1   7     2188.26     2450.92     77.36 o 
 -10   2   7      556.77      577.67     27.70 o 
  -9   2   7       28.65       25.88      4.64 o 
  -8   2   7        9.79       10.69      3.10 o 
  -7   2   7       33.76       33.12      5.00 o 
  -6   2   7      220.34      245.19      6.10 o 
  -5   2   7        1.71        1.81      3.38 o 
  -4   2   7       37.04       58.83      3.10 o 
  -3   2   7      769.95      780.40      8.88 o 
  -2   2   7       29.56       55.38      1.81 o 
  -1   2   7      343.77      278.31      7.00 o 
   0   2   7      104.59      115.28      4.89 o 
   1   2   7       26.09       23.45      1.60 o 
   2   2   7       30.81       29.26      1.91 o 
   3   2   7      563.66      564.52     14.71 o 
   4   2   7      578.20      614.62     10.26 o 
   5   2   7      917.08      942.29     16.81 o 
   6   2   7     1798.19     1834.53     46.72 o 
   7   2   7       37.94       38.01      5.73 o 
   8   2   7      833.62      789.01     40.90 o 
   9   2   7      352.31      340.89     19.93 o 
  10   2   7      305.81      298.21     19.70 o 
 -10   3   7       14.09       13.45      6.47 o 
  -9   3   7        5.27        6.64      2.90 o 
  -8   3   7      983.08     1015.32     14.21 o 
  -7   3   7        4.60        5.27      1.46 o 
  -6   3   7      356.71      363.48      8.12 o 
  -5   3   7      260.06      223.36      7.34 o 
  -4   3   7     2542.10     2832.91    160.19 o 
  -3   3   7      783.60      781.60     70.72 o 
  -2   3   7    12595.61    11714.42     46.84 o 
  -1   3   7       91.30      128.34      7.39 o 
   0   3   7      657.65      663.56      9.77 o 
   1   3   7     1393.96     1335.17     17.73 o 
   2   3   7      430.87      405.30      7.24 o 
   3   3   7     3537.78     3322.71     29.50 o 
   4   3   7     1713.89     1706.24     22.03 o 
   5   3   7       58.27       64.28      2.56 o 
   6   3   7       52.87       52.55      8.67 o 
   7   3   7      681.21      673.54     12.89 o 
   8   3   7       46.22       43.61     12.42 o 
   9   3   7        1.74        1.79      4.61 o 
  10   3   7       39.53       38.66     12.86 o 
 -10   4   7      262.32      251.92     11.75 o 
  -9   4   7      106.26      124.70      8.46 o 
  -8   4   7      109.67      105.02      5.48 o 
  -7   4   7      241.44      260.19      6.79 o 
  -6   4   7      187.14      188.37      5.95 o 
  -5   4   7      342.47      343.50     12.36 o 
  -4   4   7     2246.17     2408.97     46.05 o 
  -3   4   7      259.45      316.79     10.80 o 
  -2   4   7     2738.68     2650.96     38.04 o 
  -1   4   7      275.39      216.16      7.39 o 
   0   4   7     4918.71     5008.91     83.67 o 
   1   4   7       20.01       49.90     11.42 o 
   2   4   7     1194.60     1216.93     35.43 o 
   3   4   7     1062.21      988.51     28.35 o 
   4   4   7     1033.15     1097.02     21.98 o 
   5   4   7     1092.16     1104.50     13.99 o 
   6   4   7     1219.18     1255.96     19.53 o 
   7   4   7      194.26      188.44      8.20 o 
   8   4   7      216.18      205.82     12.49 o 
   9   4   7      648.15      621.99     29.19 o 
  -9   5   7       10.17        7.52      4.26 o 
  -8   5   7      112.43      109.41     14.24 o 
  -7   5   7        6.70        6.60      2.95 o 
  -6   5   7        3.01        2.99      1.67 o 
  -5   5   7     1182.65     1174.23     22.22 o 
  -4   5   7       16.28       17.61      3.43 o 
  -3   5   7       42.11       42.34     11.85 o 
  -2   5   7        7.77       37.45     10.21 o 
  -1   5   7      979.26     1017.12     19.25 o 
   0   5   7        0.43        3.38      1.66 o 
   1   5   7      282.81      310.99      7.67 o 
   2   5   7     1385.16     1425.32     19.82 o 
   3   5   7     2280.52     2324.66     52.39 o 
   4   5   7      154.12      148.55      4.69 o 
   5   5   7       19.67       18.01      3.86 o 
   6   5   7       57.91       49.24      8.63 o 
   7   5   7       54.45       63.58      5.85 o 
   8   5   7       65.79       53.01      6.79 o 
   9   5   7       93.65       67.59     25.40 o 
  -9   6   7        3.62        5.40      4.11 o 
  -8   6   7      380.78      396.45     13.45 o 
  -7   6   7      621.25      638.80     16.07 o 
  -6   6   7        1.32        4.55      2.68 o 
  -5   6   7      503.03      508.23     22.25 o 
  -4   6   7        9.07       13.43      3.74 o 
  -3   6   7     4501.17     4426.87     58.71 o 
  -2   6   7      269.80      253.78     11.83 o 
  -1   6   7     2810.68     2842.50     54.14 o 
   0   6   7      140.78      133.61      4.27 o 
   1   6   7        0.29        2.55      1.94 o 
   2   6   7     1038.31     1075.10     19.03 o 
   3   6   7        3.53        6.59      2.00 o 
   4   6   7        2.27        0.04      1.95 o 
   5   6   7      491.22      478.37     12.28 o 
   6   6   7      354.10      344.77     10.73 o 
   7   6   7        5.32        8.76      3.93 o 
   8   6   7      510.70      477.09     18.23 o 
  -8   7   7      103.87      109.00     11.30 o 
  -7   7   7      156.80      156.98      7.95 o 
  -6   7   7       10.50       19.97      4.64 o 
  -5   7   7     2256.94     2278.11     62.80 o 
  -4   7   7       63.07       55.26     12.84 o 
  -3   7   7        0.63        5.10      3.13 o 
  -2   7   7      129.65      125.80      8.71 o 
  -1   7   7     4419.68     4248.04     99.00 o 
   0   7   7      258.77      250.08      7.66 o 
   1   7   7      354.45      345.57      9.73 o 
   2   7   7      955.31      975.06     16.44 o 
   3   7   7      521.13      487.18     13.42 o 
   4   7   7      216.12      203.39      5.67 o 
   5   7   7        0.40        5.72      3.45 o 
   6   7   7       39.27       30.20      7.92 o 
   7   7   7       86.98       88.14      8.23 o 
   8   7   7        0.44        4.64      3.94 o 
  -7   8   7      184.72      201.46      8.51 o 
  -6   8   7       11.44       12.58      4.74 o 
  -5   8   7      524.78      523.22     15.20 o 
  -4   8   7      758.31      769.99     26.13 o 
  -3   8   7       29.62       27.24      5.72 o 
  -2   8   7      336.71      324.02     13.36 o 
  -1   8   7     1245.07     1257.94     34.06 o 
   0   8   7      301.97      314.60     11.22 o 
   1   8   7      141.08      150.09      8.02 o 
   2   8   7      246.32      216.57      8.65 o 
   3   8   7        5.94        5.59      2.69 o 
   4   8   7       41.78       58.47      9.49 o 
   5   8   7        0.26        2.88      2.95 o 
   6   8   7      425.87      433.66     20.44 o 
   7   8   7        0.07        3.31      2.83 o 
  -5   9   7      622.94      593.08     23.34 o 
  -4   9   7       14.51       10.79      3.60 o 
  -3   9   7        1.49        3.43      3.25 o 
  -2   9   7        0.15        2.49      5.31 o 
  -1   9   7      255.09      252.06     15.86 o 
   0   9   7      166.90      158.49     10.33 o 
   1   9   7      977.91      940.62     31.17 o 
   2   9   7        0.61        2.29      3.94 o 
   3   9   7      458.55      454.57     13.59 o 
   4   9   7       84.96       80.75      5.63 o 
   5   9   7        4.20        3.57      4.66 o 
  -3  10   7        0.63        6.87      4.79 o 
  -2  10   7       55.09       53.99     14.68 o 
  -1  10   7       47.86       39.93      7.63 o 
   0  10   7       94.86       78.67     23.39 o 
   1  10   7        0.56        4.19      4.48 o 
   2  10   7        0.22        2.23      4.88 o 
   3  10   7        7.04        4.84      3.51 o 
 -10   0   8       25.61       24.09     10.41 o 
  -9   0   8     2935.41     3076.35     45.53 o 
  -8   0   8     3127.23     3152.35     61.09 o 
  -7   0   8       11.94       18.32      3.81 o 
  -6   0   8       52.62       51.14      3.75 o 
  -5   0   8     5507.83     5629.99    106.83 o 
  -4   0   8      260.23      309.86     13.71 o 
  -3   0   8     1274.62     1482.46     27.09 o 
  -2   0   8     1113.58     1067.83     29.28 o 
  -1   0   8      217.12      216.84     12.59 o 
   0   0   8      111.77      100.12      3.72 o 
   1   0   8     3073.12     2645.19     37.17 o 
   2   0   8     1243.51     1124.41     13.30 o 
   3   0   8       40.30       35.11      9.80 o 
   4   0   8      103.60      142.11      5.11 o 
   5   0   8        8.14        8.98      7.97 o 
   6   0   8      396.75      419.26     18.25 o 
   7   0   8       16.84       18.69      8.68 o 
   9   0   8        0.55       -1.25      7.90 o 
  10   0   8      106.60       94.60     30.34 o 
 -10   1   8        3.29        6.00      3.34 o 
  -9   1   8      322.04      336.54      8.71 o 
  -8   1   8      285.22      273.62      7.91 o 
  -7   1   8       32.27       30.51      5.16 o 
  -6   1   8     1249.00     1340.87     25.37 o 
  -5   1   8      704.81      747.37     15.84 o 
  -4   1   8     1076.64     1136.56     17.02 o 
  -3   1   8      638.37      668.12     16.55 o 
  -2   1   8     1062.14     1191.98     40.96 o 
  -1   1   8     1737.29     1809.31     43.67 o 
   0   1   8     1056.66     1104.10     21.57 o 
   1   1   8      222.27      228.72      5.90 o 
   2   1   8        6.30       12.04      2.91 o 
   3   1   8     5295.22     5241.95     45.13 o 
   4   1   8      596.04      650.10     10.81 o 
   5   1   8       64.98       70.01      4.28 o 
   6   1   8      553.91      570.56     10.00 o 
   7   1   8      284.52      265.77     15.55 o 
   8   1   8      325.36      309.80     24.05 o 
   9   1   8        3.80        0.76      5.35 o 
  10   1   8      118.55       93.62     18.21 o 
 -10   2   8       45.56       35.00      8.67 o 
  -9   2   8        0.44        6.54      3.31 o 
  -8   2   8     2637.69     2753.17     45.41 o 
  -7   2   8      652.48      654.28     12.16 o 
  -6   2   8      393.52      392.25      8.07 o 
  -5   2   8     6424.12     6227.57     31.26 o 
  -4   2   8      674.08      689.33     13.56 o 
  -3   2   8      360.08      353.28     10.20 o 
  -2   2   8     2331.96     2237.58    101.13 o 
  -1   2   8        1.08        0.76      1.68 o 
   0   2   8      325.04      324.22      6.97 o 
   1   2   8     2958.52     2632.73     30.35 o 
   2   2   8     1277.87     1369.23     17.89 o 
   3   2   8      179.44      167.95      3.40 o 
   4   2   8    17448.00    16290.92    375.57 o 
   5   2   8     1720.67     1806.18     44.68 o 
   6   2   8      186.13      187.76      6.43 o 
   7   2   8      452.03      461.42     15.48 o 
   8   2   8      753.66      665.53     24.71 o 
   9   2   8      239.78      254.07     12.51 o 
  10   2   8      815.98      790.06     44.17 o 
 -10   3   8       74.61       87.31     15.32 o 
  -9   3   8       40.91       40.60      8.59 o 
  -8   3   8      116.08      109.97      6.32 o 
  -7   3   8       18.18       26.40      3.75 o 
  -6   3   8     1007.59      972.52     13.80 o 
  -5   3   8       37.06       46.20      5.69 o 
  -4   3   8       90.72      132.55      8.41 o 
  -3   3   8     2962.40     3051.62     96.34 o 
  -2   3   8      378.00      390.19     19.31 o 
  -1   3   8        7.05       11.01     10.91 o 
   0   3   8      615.17      645.87     10.99 o 
   1   3   8      126.04      109.90      2.87 o 
   2   3   8      852.89      915.28     12.18 o 
   3   3   8       11.38        7.92      1.89 o 
   4   3   8     2158.77     2081.19     42.63 o 
   5   3   8       26.40       23.79      2.14 o 
   6   3   8     2091.73     2050.59     39.29 o 
   7   3   8      256.02      263.63      8.14 o 
   8   3   8      257.15      244.27     11.25 o 
   9   3   8      393.21      359.18     13.54 o 
  10   3   8      137.11      146.66     10.06 o 
  -9   4   8       17.25       15.76      5.27 o 
  -8   4   8       31.97       33.11      6.04 o 
  -7   4   8      811.59      856.23     15.25 o 
  -6   4   8      555.69      559.05     13.05 o 
  -5   4   8      132.99      157.91      7.79 o 
  -4   4   8       31.28       26.54      6.15 o 
  -3   4   8      716.02      734.84     23.45 o 
  -2   4   8     2797.46     2791.22    240.50 o 
  -1   4   8     2656.23     2627.26     67.55 o 
   0   4   8       29.16       27.10      4.18 o 
   1   4   8        0.33        1.76      2.12 o 
   2   4   8      152.50      169.34      5.15 o 
   3   4   8      260.83      291.31      6.59 o 
   4   4   8     1037.47      976.97     15.41 o 
   5   4   8      795.67      804.85     11.50 o 
   6   4   8        8.31       13.80      3.96 o 
   7   4   8       47.94       44.99      8.64 o 
   8   4   8       15.12       18.68      7.18 o 
   9   4   8        0.10        4.90      5.17 o 
  -9   5   8      554.64      539.01     23.65 o 
  -8   5   8      194.30      186.19      8.22 o 
  -7   5   8     1167.79     1254.27     28.13 o 
  -6   5   8     1340.10     1336.88     23.32 o 
  -5   5   8       23.02       27.86      5.20 o 
  -4   5   8     1126.59     1102.28     30.12 o 
  -3   5   8     2047.73     2060.74     40.44 o 
  -2   5   8      113.01      140.68      6.66 o 
  -1   5   8      440.89      441.46      9.88 o 
   0   5   8     2722.97     2803.31     49.74 o 
   1   5   8      487.53      534.81     13.39 o 
   2   5   8      265.70      238.43      7.58 o 
   3   5   8      873.07      922.82     15.32 o 
   4   5   8      591.49      587.46     10.32 o 
   5   5   8       12.61       10.00      2.79 o 
   6   5   8      626.36      636.10     15.90 o 
   7   5   8       25.61       30.13      8.79 o 
   8   5   8       66.81       60.23     12.44 o 
   9   5   8      143.69      155.25     21.63 o 
  -8   6   8      160.66      161.96      7.99 o 
  -7   6   8      666.28      699.84     17.10 o 
  -6   6   8       53.56       55.03      9.94 o 
  -5   6   8      785.48      835.95     34.55 o 
  -4   6   8        0.05        2.27      2.48 o 
  -3   6   8     4075.23     4008.40    153.13 o 
  -2   6   8      302.47      299.23     15.10 o 
  -1   6   8      206.79      202.54      5.71 o 
   0   6   8      630.99      614.26     13.29 o 
   1   6   8        1.64        2.24      1.84 o 
   2   6   8       44.30       47.65      5.24 o 
   3   6   8       50.41       51.94      5.03 o 
   4   6   8       10.44        7.53      2.82 o 
   5   6   8      250.61      226.41     11.19 o 
   6   6   8      665.59      693.76     21.94 o 
   7   6   8       82.34       79.55     14.39 o 
   8   6   8       16.38       18.86      6.46 o 
  -8   7   8       34.76       31.46      6.84 o 
  -7   7   8        0.37        3.92      2.90 o 
  -6   7   8      112.72      108.51     18.01 o 
  -5   7   8     1406.10     1428.89     39.19 o 
  -4   7   8      265.68      257.93     12.41 o 
  -3   7   8        7.05        4.55      3.06 o 
  -2   7   8      355.44      347.69     11.38 o 
  -1   7   8      458.01      457.13     23.88 o 
   0   7   8       11.94       10.25      3.49 o 
   1   7   8      197.05      190.33      8.41 o 
   2   7   8      958.39      914.70     19.22 o 
   3   7   8      526.12      514.78     13.80 o 
   4   7   8       31.59       30.64      6.04 o 
   5   7   8      554.31      562.90     16.15 o 
   6   7   8      437.96      454.52     15.29 o 
   7   7   8      494.12      444.01     23.50 o 
  -7   8   8      260.08      277.69      8.66 o 
  -6   8   8      123.24      134.91     10.11 o 
  -5   8   8       15.60       12.17      5.94 o 
  -4   8   8      173.21      170.85     10.81 o 
  -3   8   8       93.49       77.25      6.50 o 
  -2   8   8      105.15      109.15      7.24 o 
  -1   8   8        9.19        9.81      3.39 o 
   0   8   8      498.87      499.70     16.50 o 
   1   8   8     1785.02     1677.17     30.46 o 
   2   8   8       23.54       19.52      5.11 o 
   3   8   8      769.78      707.62     19.97 o 
   4   8   8      353.58      353.30      8.51 o 
   5   8   8        2.22        4.08      2.71 o 
   6   8   8       55.80       37.62     11.18 o 
  -5   9   8      118.58      124.98      8.64 o 
  -4   9   8        0.01        2.95      3.82 o 
  -3   9   8       27.41       33.17      9.87 o 
  -2   9   8       83.67       79.65     19.51 o 
  -1   9   8       69.57       79.40     17.21 o 
   0   9   8      972.70     1000.98     33.78 o 
   1   9   8       53.19       67.52     15.18 o 
   2   9   8      230.87      203.29      9.92 o 
   3   9   8      233.44      232.61     10.54 o 
   4   9   8      232.66      236.49      8.23 o 
   5   9   8      353.70      341.95     16.66 o 
  -3  10   8       99.55       74.49     24.87 o 
  -2  10   8      459.16      422.50     23.48 o 
  -1  10   8        0.01        4.58      3.56 o 
   0  10   8        0.09        1.27      6.17 o 
   1  10   8      114.15      104.99     10.34 o 
   2  10   8       11.82       16.76      5.82 o 
   3  10   8        5.78       10.90      5.67 o 
 -10   1   9      277.26      264.64     13.78 o 
  -9   1   9      610.18      610.46     12.57 o 
  -8   1   9      536.40      554.74     11.04 o 
  -7   1   9       79.97       78.99      7.13 o 
  -6   1   9       54.25       21.15     14.11 o 
  -5   1   9     1567.96     1505.02     24.74 o 
  -4   1   9      247.96      291.93      8.07 o 
  -3   1   9      399.02      453.29     12.46 o 
  -2   1   9      653.50      594.51     13.27 o 
  -1   1   9      333.29      437.30     14.26 o 
   0   1   9     2329.32     2045.24     34.35 o 
   1   1   9        4.86       10.05      2.66 o 
   2   1   9      255.51      264.19      5.44 o 
   3   1   9      517.10      505.01     10.46 o 
   4   1   9     1260.92     1301.02     16.67 o 
   5   1   9      102.69       97.70      2.14 o 
   6   1   9      130.23      129.20      6.90 o 
   7   1   9       58.47       61.16     16.72 o 
   8   1   9        1.73        9.96      6.01 o 
   9   1   9        1.05        9.77      6.16 o 
  10   1   9      234.06      207.84     13.39 o 
 -10   2   9       14.24       13.30      4.38 o 
  -9   2   9      181.25      175.97      7.78 o 
  -8   2   9      163.09      177.27      7.81 o 
  -7   2   9      236.82      237.07     11.49 o 
  -6   2   9      144.56      149.84      5.47 o 
  -5   2   9        0.80        0.99      2.37 o 
  -4   2   9      621.99      638.04     20.46 o 
  -3   2   9     8441.09     8837.01    131.53 o 
  -2   2   9      164.03      146.42      6.34 o 
  -1   2   9      998.08     1172.17     14.89 o 
   0   2   9       56.10       42.48      5.58 o 
   1   2   9       13.98        6.86      2.80 o 
   2   2   9      312.21      316.76      6.36 o 
   3   2   9      770.08      816.40      8.88 o 
   4   2   9      823.57      920.45     14.45 o 
   5   2   9      146.17      165.24      3.92 o 
   6   2   9      264.35      271.61      8.97 o 
   7   2   9      316.06      281.81     14.59 o 
   8   2   9      428.30      414.11     14.51 o 
   9   2   9        4.69        4.38      5.00 o 
  10   2   9        1.03        9.21      4.87 o 
 -10   3   9      135.54      142.87     14.50 o 
  -9   3   9      153.44      145.90     10.89 o 
  -8   3   9      767.59      762.95     16.55 o 
  -7   3   9       24.00       24.45      4.01 o 
  -6   3   9       53.38       44.40      7.04 o 
  -5   3   9      278.62      267.57     12.57 o 
  -4   3   9      661.96      797.92     18.67 o 
  -3   3   9      398.49      428.12     15.11 o 
  -2   3   9       28.14       16.05      6.50 o 
  -1   3   9     5192.15     5509.23     55.27 o 
   0   3   9     1550.51     1672.56     35.16 o 
   1   3   9      180.73      160.92      3.33 o 
   2   3   9      621.60      614.46      9.96 o 
   3   3   9     1450.28     1491.62     19.88 o 
   4   3   9      115.59      115.36      4.50 o 
   5   3   9        5.95        4.99      1.52 o 
   6   3   9     1271.87     1255.26     27.47 o 
   7   3   9        6.82       10.48      3.37 o 
   8   3   9       16.44       10.76      5.51 o 
   9   3   9        0.59        2.85      3.41 o 
  -9   4   9       38.12       27.46      6.15 o 
  -8   4   9      849.83      843.42     18.26 o 
  -7   4   9       91.44       77.94      5.22 o 
  -6   4   9      372.94      343.93     12.72 o 
  -5   4   9      771.26      759.87     33.82 o 
  -4   4   9        4.48        5.38      3.49 o 
  -3   4   9     1177.92     1053.76     45.44 o 
  -2   4   9      556.13      560.27     17.30 o 
  -1   4   9     2622.40     2505.13     49.40 o 
   0   4   9      611.95      607.53     10.86 o 
   1   4   9     4210.35     4202.29     60.14 o 
   2   4   9       72.85       82.18      3.15 o 
   3   4   9      593.75      540.25     10.95 o 
   4   4   9       16.78       12.87      2.36 o 
   5   4   9      167.35      167.18      4.00 o 
   6   4   9     1973.50     1971.04     52.22 o 
   7   4   9      462.65      438.19     11.00 o 
   8   4   9       83.18       85.22     19.81 o 
   9   4   9        3.44        0.61      5.26 o 
  -9   5   9      148.48      137.74     11.17 o 
  -8   5   9        6.78        4.23      2.19 o 
  -7   5   9      453.64      460.15      8.16 o 
  -6   5   9        7.35        8.42      2.31 o 
  -5   5   9      995.55     1013.89     19.52 o 
  -4   5   9     1680.26     1753.31     66.72 o 
  -3   5   9      205.74      209.87      9.52 o 
  -2   5   9       79.84       77.89      6.85 o 
  -1   5   9      738.27      724.89     18.15 o 
   0   5   9       26.07       24.05      3.27 o 
   1   5   9      124.24      130.16      3.95 o 
   2   5   9       39.42       41.86      8.17 o 
   3   5   9       82.08       90.03      4.55 o 
   4   5   9       91.09       90.52      5.15 o 
   5   5   9      374.74      374.82      8.93 o 
   6   5   9        2.32        3.69      2.52 o 
   7   5   9       20.01       15.19      4.70 o 
   8   5   9      152.25      153.29     11.16 o 
   9   5   9       11.73        5.41      6.61 o 
  -8   6   9      503.07      515.17     22.94 o 
  -7   6   9       60.61       41.71      8.16 o 
  -6   6   9      138.65      134.89      6.92 o 
  -5   6   9      678.11      703.94     31.05 o 
  -4   6   9       42.03       38.99      6.83 o 
  -3   6   9      200.61      188.13     13.55 o 
  -2   6   9     4552.14     5070.96     51.35 o 
  -1   6   9      757.48      775.14     12.53 o 
   0   6   9      398.29      418.48      8.34 o 
   1   6   9     1083.18     1108.25     15.45 o 
   2   6   9      241.97      232.92      6.19 o 
   3   6   9     1153.81     1126.53     21.77 o 
   4   6   9      577.62      584.82     12.83 o 
   5   6   9       35.98       41.78      4.17 o 
   6   6   9     1503.10     1470.26     40.68 o 
   7   6   9      121.22      141.27      8.75 o 
   8   6   9        4.94        5.70      2.63 o 
  -7   7   9        0.02        2.99      2.45 o 
  -6   7   9        0.27        0.91      3.41 o 
  -5   7   9        0.38        1.99      2.38 o 
  -4   7   9       37.20       54.20      6.55 o 
  -3   7   9       24.61       30.12      6.31 o 
  -2   7   9      336.22      366.19     16.32 o 
  -1   7   9      297.46      299.31     10.67 o 
   0   7   9     1230.17     1282.31     21.02 o 
   1   7   9       17.98       16.14      4.32 o 
   2   7   9      347.07      350.84     10.67 o 
   3   7   9       50.37       48.17      9.07 o 
   4   7   9      300.29      302.93      8.95 o 
   5   7   9      144.20      146.46      6.71 o 
   6   7   9       10.40        7.63      4.96 o 
   7   7   9      108.89      120.66      8.73 o 
  -6   8   9      889.39      874.00     34.46 o 
  -5   8   9      698.95      715.90     20.03 o 
  -4   8   9      406.45      393.57     13.71 o 
  -3   8   9       84.65       84.68     10.26 o 
  -2   8   9       23.00       36.71     12.01 o 
  -1   8   9      468.70      447.32     14.13 o 
   0   8   9     1429.98     1561.67     80.18 o 
   1   8   9       80.26       79.16     11.83 o 
   2   8   9       78.13       81.65      6.66 o 
   3   8   9     1486.36     1485.61     34.90 o 
   4   8   9      837.24      831.98     25.26 o 
   5   8   9      236.10      223.36     10.64 o 
   6   8   9      116.89      118.16     10.29 o 
  -5   9   9      271.21      272.61      8.41 o 
  -4   9   9       34.50       30.86      7.70 o 
  -3   9   9       12.12       16.46      6.68 o 
  -2   9   9      184.30      194.84      9.79 o 
  -1   9   9      312.75      318.21     15.93 o 
   0   9   9       22.06       23.69      7.39 o 
   1   9   9       58.88       73.73     17.01 o 
   2   9   9      265.06      225.52     10.43 o 
   3   9   9        3.52        2.06      2.72 o 
   4   9   9       23.93       20.99      7.41 o 
   5   9   9       38.33       29.95      6.69 o 
  -3  10   9        0.26        2.71      6.95 o 
  -2  10   9      262.93      319.17     17.74 o 
  -1  10   9      154.57      153.17     23.27 o 
   0  10   9        7.51        6.03      4.94 o 
   1  10   9       19.66       26.92      8.77 o 
   2  10   9       15.42       37.41     13.89 o 
   3  10   9        1.48        7.57      7.23 o 
 -10   0  10      395.08      419.51     28.51 o 
  -9   0  10       53.66       34.12      9.40 o 
  -8   0  10     1467.73     1510.33     28.17 o 
  -7   0  10     1571.84     1523.55     55.72 o 
  -6   0  10     3469.81     3832.09     61.85 o 
  -5   0  10       56.33       43.91      4.79 o 
  -4   0  10     1217.56     1490.63     42.28 o 
  -3   0  10     2828.78     2857.08     47.11 o 
  -2   0  10      572.55      652.48     22.77 o 
  -1   0  10        3.89        8.48      3.95 o 
   0   0  10       37.17       24.47      3.57 o 
   1   0  10      589.49      630.69     14.10 o 
   2   0  10      248.61      246.55      8.16 o 
   3   0  10     1771.31     1483.31     19.77 o 
   4   0  10      219.03      233.61     18.06 o 
   5   0  10       53.24       47.21      5.75 o 
   6   0  10     5151.98     5483.27    194.31 o 
   7   0  10      814.38      784.21     35.77 o 
   8   0  10       25.29       10.87     15.82 o 
   9   0  10      569.93      533.04     36.64 o 
  10   0  10      165.65      161.79     18.05 o 
 -10   1  10      532.68      516.12     20.64 o 
  -9   1  10       55.61       46.92      9.95 o 
  -8   1  10     1934.45     1991.74     25.60 o 
  -7   1  10       46.47       45.37      8.86 o 
  -6   1  10       11.90       10.88      6.23 o 
  -5   1  10      679.87      685.09     19.96 o 
  -4   1  10       66.90       57.85      5.03 o 
  -3   1  10        2.89        1.62      3.14 o 
  -2   1  10      131.70      170.07      7.05 o 
  -1   1  10     1116.55     1115.72     15.68 o 
   0   1  10      165.87      148.37      5.79 o 
   1   1  10       30.71       16.75      3.64 o 
   2   1  10      537.09      542.54     10.13 o 
   3   1  10      511.21      527.36     13.93 o 
   4   1  10      374.55      388.54      9.83 o 
   5   1  10      277.43      290.71      7.00 o 
   6   1  10      166.43      150.33      4.24 o 
   7   1  10      108.63      105.86      8.29 o 
   8   1  10      775.12      752.90     41.98 o 
   9   1  10      228.03      170.61     13.02 o 
  10   1  10       79.53       48.70     20.31 o 
 -10   2  10        6.23        7.30      3.07 o 
  -9   2  10       56.24       49.81      7.01 o 
  -8   2  10      482.90      489.22     13.47 o 
  -7   2  10       61.35       64.79      9.72 o 
  -6   2  10     2378.64     2504.88     45.03 o 
  -5   2  10       93.97      114.44      4.27 o 
  -4   2  10       64.74       53.05      5.24 o 
  -3   2  10     1758.26     1644.13     40.17 o 
  -2   2  10     4673.09     4883.30     74.38 o 
  -1   2  10       10.71       47.37     19.71 o 
   1   2  10     1751.55     1760.36     39.46 o 
   2   2  10      189.67      179.83      4.21 o 
   3   2  10     2443.91     2278.55     45.69 o 
   4   2  10      890.01      940.36     19.30 o 
   5   2  10      187.14      208.26      9.46 o 
   6   2  10      655.94      686.08     14.83 o 
   7   2  10      711.09      681.15     19.27 o 
   8   2  10       74.30       72.41     17.00 o 
   9   2  10      687.36      644.30     24.29 o 
  10   2  10       76.28       52.44     17.91 o 
 -10   3  10      408.85      402.86     17.19 o 
  -9   3  10      469.77      540.55     15.04 o 
  -8   3  10       21.14       15.15      2.87 o 
  -7   3  10       77.56       77.90      4.94 o 
  -6   3  10     1830.26     1852.91     39.42 o 
  -5   3  10       48.32       43.31      5.41 o 
  -4   3  10     1129.72     1230.00     16.68 o 
  -3   3  10        3.19        5.24      3.98 o 
  -2   3  10     1863.59     1846.88     23.57 o 
  -1   3  10      615.34      669.76     20.93 o 
   0   3  10     1893.48     1985.10     37.53 o 
   1   3  10      329.91      273.87     14.54 o 
   2   3  10     1465.67     1540.17     31.30 o 
   3   3  10      209.79      202.86      5.56 o 
   4   3  10      114.69      101.87      3.43 o 
   5   3  10      199.53      192.57      5.24 o 
   6   3  10      286.23      281.99     12.22 o 
   7   3  10     2368.04     2280.10     60.56 o 
   8   3  10      105.32       97.82     10.98 o 
   9   3  10       61.08       36.25     13.16 o 
  -9   4  10       19.22       16.77      5.52 o 
  -8   4  10       27.58       29.38      4.76 o 
  -7   4  10        1.19        3.43      2.75 o 
  -6   4  10      423.54      385.47     13.89 o 
  -5   4  10      264.68      256.67      9.88 o 
  -4   4  10      425.64      450.44     11.88 o 
  -3   4  10      461.71      452.16     37.70 o 
  -2   4  10       91.88       75.99      5.13 o 
  -1   4  10      229.98      210.72     13.65 o 
   0   4  10     1640.78     1785.44     29.39 o 
   1   4  10      897.51      928.69     11.15 o 
   2   4  10        5.61        8.74      2.73 o 
   3   4  10      304.13      328.17      8.65 o 
   4   4  10      589.10      591.61      9.18 o 
   5   4  10     3790.51     3890.81     70.62 o 
   6   4  10     1885.60     1944.46     59.28 o 
   7   4  10      256.84      252.10      8.33 o 
   8   4  10       24.07       18.54      7.05 o 
   9   4  10       38.83       46.78     14.23 o 
  -9   5  10      955.54     1037.36     27.70 o 
  -8   5  10      639.82      659.81     14.75 o 
  -7   5  10        9.29       11.04      2.77 o 
  -6   5  10      673.98      666.59     15.82 o 
  -5   5  10      528.24      553.35     20.13 o 
  -4   5  10      153.88      161.67     13.23 o 
  -3   5  10      841.75      853.67     25.79 o 
  -2   5  10     2263.92     2278.44     34.09 o 
  -1   5  10       55.33       54.32     11.33 o 
   0   5  10      278.25      314.10     11.93 o 
   1   5  10     3516.04     3592.94     57.19 o 
   2   5  10      742.49      782.90     20.55 o 
   3   5  10      143.08      141.03      5.26 o 
   4   5  10     1400.48     1458.77     25.40 o 
   5   5  10      772.02      765.83     14.81 o 
   6   5  10       42.93       41.69      8.11 o 
   7   5  10      216.30      217.88     13.20 o 
   8   5  10      416.30      375.95     35.47 o 
  -8   6  10        7.78        9.25      2.96 o 
  -7   6  10      494.54      500.37     14.36 o 
  -6   6  10        0.35        3.27      3.22 o 
  -5   6  10      376.05      383.22     16.52 o 
  -4   6  10        3.28        7.48      5.83 o 
  -3   6  10       62.04       63.21     16.66 o 
  -2   6  10      223.57      233.74     17.54 o 
  -1   6  10       75.40       76.45      8.83 o 
   0   6  10      890.19      956.53     15.49 o 
   1   6  10        1.73        1.69      2.40 o 
   2   6  10      601.71      574.39     19.70 o 
   3   6  10      353.98      349.76     10.70 o 
   4   6  10        0.15        1.63      1.47 o 
   5   6  10     1013.04      970.21     20.57 o 
   6   6  10      424.16      428.17     21.01 o 
   7   6  10       27.10       33.80      7.02 o 
   8   6  10       64.39       70.27     20.14 o 
  -7   7  10       15.05       10.28      3.69 o 
  -6   7  10      241.02      266.26     10.39 o 
  -5   7  10      243.39      253.36      7.91 o 
  -4   7  10      155.52      145.15     11.31 o 
  -3   7  10     2947.65     3128.53     60.01 o 
  -2   7  10     2219.03     2431.60     57.45 o 
  -1   7  10     2183.25     2252.26     54.02 o 
   0   7  10       50.01       52.47      8.59 o 
   1   7  10     3640.25     3725.46     49.36 o 
   2   7  10        1.26        5.37      3.15 o 
   3   7  10      329.23      306.47     12.10 o 
   4   7  10      424.23      428.94     11.94 o 
   5   7  10        2.41        1.78      3.99 o 
   6   7  10       80.88       75.03      7.07 o 
   7   7  10        7.83       12.25      5.04 o 
  -6   8  10      183.91      165.50     18.78 o 
  -5   8  10     1188.19     1194.23     28.04 o 
  -4   8  10      660.65      659.59     19.47 o 
  -3   8  10     2363.66     2329.94     50.11 o 
  -2   8  10       16.16       17.31      4.93 o 
  -1   8  10       66.44       56.55     13.28 o 
   0   8  10      596.81      581.26     34.29 o 
   1   8  10     3222.81     3341.65    110.12 o 
   2   8  10        7.73        7.17      3.13 o 
   3   8  10     2048.30     1954.03     46.95 o 
   4   8  10        5.82        9.58      4.19 o 
   5   8  10        0.01        2.72      3.37 o 
   6   8  10       22.27       25.80      7.53 o 
  -5   9  10      198.73      220.78     13.90 o 
  -4   9  10       15.46       15.65      6.68 o 
  -3   9  10      181.14      195.87      9.96 o 
  -2   9  10      287.21      300.37     18.77 o 
  -1   9  10       61.01       72.54     16.17 o 
   0   9  10      522.20      545.71     19.53 o 
   1   9  10      642.96      693.69     24.06 o 
   2   9  10        1.16        2.51      3.73 o 
   3   9  10       64.32       51.00     16.24 o 
   4   9  10       31.37       36.19      7.16 o 
  -2  10  10        9.81        7.56      5.82 o 
  -1  10  10       45.05       53.03     14.25 o 
   0  10  10      313.04      342.18     18.21 o 
   1  10  10        6.77        5.56      3.30 o 
   2  10  10      186.67      192.02      9.88 o 
 -10   1  11      147.60      133.78     16.44 o 
  -9   1  11       32.31       27.12      5.06 o 
  -8   1  11      628.79      607.59     16.76 o 
  -7   1  11      321.35      344.51      9.90 o 
  -6   1  11     2905.98     2948.62     58.78 o 
  -5   1  11      423.37      367.60     10.73 o 
  -4   1  11        2.88        3.43      2.95 o 
  -3   1  11     5976.61     6087.83     64.73 o 
  -2   1  11     1786.31     2017.11     52.44 o 
  -1   1  11      321.21      334.84     18.10 o 
   0   1  11    11197.93    10670.87    108.67 o 
   1   1  11      456.69      509.37      9.83 o 
   2   1  11        3.43        1.24      1.26 o 
   3   1  11     2477.20     2343.46     31.39 o 
   4   1  11       98.20       93.27      6.96 o 
   5   1  11      226.71      203.32      6.19 o 
   6   1  11     1161.53     1219.67     32.96 o 
   7   1  11        2.51       13.47     12.46 o 
   8   1  11      165.20      149.85     15.18 o 
   9   1  11      957.90      980.66     34.58 o 
  10   1  11       44.83       16.40      7.60 o 
 -10   2  11       77.12       71.11     24.18 o 
  -9   2  11      376.44      354.42     10.46 o 
  -8   2  11      837.99      836.23     17.64 o 
  -7   2  11      417.24      418.40     11.09 o 
  -6   2  11        3.92        0.04      4.15 o 
  -5   2  11        6.09        6.38      2.73 o 
  -4   2  11        2.76        1.90      1.90 o 
  -3   2  11       39.63       63.30     16.79 o 
  -2   2  11     2204.80     2304.81    124.93 o 
  -1   2  11     1037.81     1076.63     15.43 o 
   0   2  11     1472.59     1706.25     27.38 o 
   1   2  11     2241.28     2346.21     38.51 o 
   2   2  11      429.44      448.63      9.83 o 
   3   2  11        4.80        4.93      2.03 o 
   4   2  11      306.94      340.60      8.48 o 
   5   2  11      267.79      234.20      6.19 o 
   6   2  11        0.86        3.08      2.27 o 
   7   2  11      445.58      439.93     14.32 o 
   8   2  11      388.14      335.52     12.51 o 
   9   2  11       17.23       12.36      9.44 o 
  -9   3  11      614.75      651.35     21.62 o 
  -8   3  11        0.08        3.55      2.59 o 
  -7   3  11        2.75        7.00      2.91 o 
  -6   3  11        5.30        5.26      3.10 o 
  -5   3  11       35.20       38.11      5.65 o 
  -4   3  11     1028.20      967.15     11.80 o 
  -3   3  11     3120.80     3094.17     57.64 o 
  -2   3  11      321.01      278.34     10.26 o 
  -1   3  11      286.49      263.65     16.50 o 
   0   3  11     2328.21     2269.29     54.15 o 
   1   3  11      151.73      127.37      4.94 o 
   2   3  11     1745.81     1946.94     23.81 o 
   3   3  11     1404.97     1451.24     23.15 o 
   4   3  11      577.05      582.79     12.42 o 
   5   3  11       17.97       23.68      2.70 o 
   6   3  11      768.87      763.68     26.57 o 
   7   3  11      626.99      587.37     32.28 o 
   8   3  11      222.96      227.94     11.94 o 
   9   3  11       23.81       26.10      8.39 o 
  -9   4  11      196.92      165.65      8.09 o 
  -8   4  11      464.47      485.33     12.07 o 
  -7   4  11      224.00      240.47     11.34 o 
  -6   4  11       35.00       22.82      8.97 o 
  -5   4  11     1000.90      995.43     21.60 o 
  -4   4  11      187.20      175.40     14.30 o 
  -3   4  11      118.95      148.24     10.35 o 
  -2   4  11       68.50       51.64     15.63 o 
  -1   4  11     4307.00     4417.17     66.10 o 
   0   4  11       58.93       76.26      4.26 o 
   1   4  11      781.87      806.13     16.98 o 
   2   4  11       73.64       66.85      6.27 o 
   3   4  11       14.14       16.21      3.04 o 
   4   4  11      293.86      296.02      8.11 o 
   5   4  11      230.60      212.92      9.18 o 
   6   4  11       56.33       60.49      5.58 o 
   7   4  11        0.07        4.80      3.08 o 
   8   4  11      730.17      751.45     36.74 o 
   9   4  11      244.35      246.96     21.74 o 
  -9   5  11       58.16       53.72     24.64 o 
  -8   5  11      266.52      219.56     20.23 o 
  -7   5  11       15.93       20.09      3.68 o 
  -6   5  11      139.79      143.41     20.05 o 
  -5   5  11      309.66      343.15     12.95 o 
  -4   5  11        1.05        8.27      4.65 o 
  -3   5  11       27.42       32.90      8.56 o 
  -2   5  11       19.47       23.00      7.25 o 
  -1   5  11     2619.15     2766.29     30.44 o 
   0   5  11     1883.10     2043.66     35.04 o 
   1   5  11       50.01       56.80      4.01 o 
   2   5  11     2183.31     2252.78     31.01 o 
   3   5  11     2185.93     2237.16     45.90 o 
   4   5  11       51.83       56.96      6.53 o 
   5   5  11      773.30      747.94     15.86 o 
   6   5  11      167.11      169.35      6.99 o 
   7   5  11        5.79        4.46      3.09 o 
   8   5  11       19.34       24.31      8.29 o 
  -8   6  11      685.10      675.05     26.84 o 
  -7   6  11       49.12       34.24      6.28 o 
  -6   6  11       19.32       26.94      5.29 o 
  -5   6  11      103.37      117.73      9.69 o 
  -4   6  11     1911.17     1949.35     82.42 o 
  -3   6  11      354.47      326.98     12.90 o 
  -2   6  11      890.00      945.47     25.86 o 
  -1   6  11      476.33      492.66     13.68 o 
   0   6  11      742.23      750.47     16.15 o 
   1   6  11      134.53      150.48      5.21 o 
   2   6  11      412.17      408.64     11.54 o 
   3   6  11        0.00        1.30      1.96 o 
   4   6  11      479.99      468.95     10.89 o 
   5   6  11      505.08      499.30     11.32 o 
   6   6  11      443.13      436.82     15.06 o 
   7   6  11       95.87      118.43     14.70 o 
   8   6  11       56.97       55.44     15.94 o 
  -7   7  11        8.32        6.26      4.12 o 
  -6   7  11      194.23      204.45     15.49 o 
  -5   7  11        6.45        8.10      4.22 o 
  -4   7  11        2.34        0.98      4.14 o 
  -3   7  11      429.07      485.78     17.49 o 
  -2   7  11      186.77      184.81     12.49 o 
  -1   7  11      198.02      219.95     14.16 o 
   0   7  11      139.43      122.63     12.02 o 
   1   7  11       81.70       98.42      5.98 o 
   2   7  11       24.02       24.90      4.92 o 
   3   7  11       41.83       33.59      7.25 o 
   4   7  11        0.40        3.38      2.11 o 
   5   7  11        1.20        2.29      3.13 o 
   6   7  11        0.54        3.45      3.80 o 
   7   7  11      161.66      144.48      9.10 o 
  -6   8  11       70.68       58.78     12.87 o 
  -5   8  11        7.90        9.97      3.42 o 
  -4   8  11      155.08      131.46     11.95 o 
  -3   8  11       50.47       46.93     14.80 o 
  -2   8  11      676.33      658.28     23.33 o 
  -1   8  11        1.97        4.29      4.17 o 
   0   8  11      157.12      159.33     12.06 o 
   1   8  11      251.66      271.05      9.53 o 
   2   8  11      748.02      764.01     20.80 o 
   3   8  11       77.36       82.67      8.80 o 
   4   8  11      501.09      526.35     13.44 o 
   5   8  11      242.55      253.69      9.18 o 
   6   8  11        0.01        6.81      3.37 o 
  -4   9  11       63.46       56.81     12.36 o 
  -3   9  11       45.86       54.71     18.94 o 
  -2   9  11      121.04      118.92     30.66 o 
  -1   9  11      206.64      226.03     22.97 o 
   0   9  11      134.80      142.45     15.33 o 
   1   9  11      377.39      364.03     26.20 o 
   2   9  11       12.96        6.99      8.15 o 
   3   9  11     1156.55     1169.68     46.04 o 
   4   9  11       69.41       81.98      6.87 o 
  -2  10  11        4.33        0.19      6.37 o 
  -1  10  11      221.53      197.35     13.39 o 
   0  10  11      226.06      232.52     20.28 o 
   1  10  11      193.37      213.11     21.32 o 
 -10   0  12      555.76      596.95     39.75 o 
  -9   0  12      235.49      224.49      9.25 o 
  -8   0  12     1546.75     1687.81     80.12 o 
  -7   0  12     1454.89     1559.09     38.65 o 
  -6   0  12     2019.18     2059.30     61.50 o 
  -5   0  12      587.39      527.46     19.14 o 
  -4   0  12       18.24       20.56      8.33 o 
  -3   0  12     3564.96     3790.97     97.02 o 
  -2   0  12     1843.62     1999.56     35.95 o 
  -1   0  12     7587.68     7914.90    114.66 o 
   0   0  12     5599.74     5305.25    106.89 o 
   1   0  12     2209.90     2574.07     72.25 o 
   2   0  12       72.26       77.30      4.85 o 
   3   0  12     2152.22     2235.35     43.68 o 
   4   0  12        6.17       12.43      3.59 o 
   5   0  12       73.46       69.26      6.25 o 
   6   0  12     2761.63     3066.68    121.01 o 
   7   0  12      410.27      394.20     49.16 o 
   8   0  12      176.66      135.02     14.22 o 
   9   0  12        6.79       17.46     12.03 o 
 -10   1  12      373.17      357.51     15.52 o 
  -9   1  12       16.02       18.17      4.01 o 
  -8   1  12       77.98       59.68      8.42 o 
  -7   1  12      398.66      399.58     10.85 o 
  -6   1  12      159.39      154.78      8.19 o 
  -5   1  12       92.85      103.27      6.38 o 
  -4   1  12       30.97       36.49     10.83 o 
  -3   1  12        0.05       -5.62     11.47 o 
  -2   1  12      285.01      301.46     10.70 o 
  -1   1  12     2977.03     3148.37     59.18 o 
   0   1  12     3314.09     3311.22     41.75 o 
   1   1  12        1.21        4.33      2.13 o 
   2   1  12     1961.73     2054.20     24.50 o 
   3   1  12      110.95      111.03      4.75 o 
   4   1  12     1108.78     1155.92     19.85 o 
   5   1  12       15.98       10.02      3.29 o 
   6   1  12      246.32      249.07     17.71 o 
   7   1  12        8.33        4.07      3.65 o 
   8   1  12      124.12      115.75     14.25 o 
   9   1  12      218.23      154.41     15.36 o 
 -10   2  12       86.20       54.77     15.15 o 
  -9   2  12      278.39      297.27      9.29 o 
  -8   2  12      359.76      337.39      7.30 o 
  -7   2  12        6.39        9.91      3.29 o 
  -6   2  12     1686.89     1689.90     30.84 o 
  -5   2  12       91.28       76.35      6.36 o 
  -4   2  12      229.74      221.71      9.71 o 
  -3   2  12      970.85      840.23     28.17 o 
  -2   2  12       75.75       72.75      5.98 o 
  -1   2  12      272.23      303.74      9.83 o 
   0   2  12      524.59      417.16     10.13 o 
   1   2  12      330.33      336.15     12.40 o 
   2   2  12      158.52      194.02      6.35 o 
   3   2  12     1751.93     1773.55     32.93 o 
   4   2  12      512.88      547.47     13.65 o 
   5   2  12      224.88      248.30      6.48 o 
   6   2  12      736.47      754.28     14.31 o 
   7   2  12       19.25       14.38      8.22 o 
   8   2  12       25.88       24.71      8.52 o 
   9   2  12      179.02      200.36     11.94 o 
  -9   3  12       21.19       16.59      4.00 o 
  -8   3  12       28.09       21.46      4.18 o 
  -7   3  12      105.12      128.17     13.38 o 
  -6   3  12      130.57      119.11     14.23 o 
  -5   3  12      228.15      210.56      7.25 o 
  -4   3  12      237.41      224.31      7.14 o 
  -3   3  12        1.78       12.01      5.58 o 
  -2   3  12      115.91      138.23      4.67 o 
  -1   3  12     2311.80     2255.37     37.39 o 
   0   3  12      298.39      338.77     10.06 o 
   1   3  12        2.07        1.73      2.37 o 
   2   3  12      225.71      195.36      6.55 o 
   3   3  12      288.00      299.69      7.81 o 
   4   3  12        2.14        3.18      1.79 o 
   5   3  12       32.20       36.29      6.41 o 
   6   3  12        0.61        6.90      3.58 o 
   7   3  12       55.72       56.54     13.13 o 
   8   3  12       84.03       78.45     23.83 o 
   9   3  12        4.82        7.53      5.94 o 
  -9   4  12        1.14        4.60      3.09 o 
  -8   4  12       22.37       22.99      4.16 o 
  -7   4  12     1733.47     1690.74     53.28 o 
  -6   4  12     2086.14     2009.37     50.06 o 
  -5   4  12      272.30      258.17     13.05 o 
  -4   4  12      152.40      161.61      8.33 o 
  -3   4  12       10.92       10.07      3.86 o 
  -2   4  12      190.41      227.12      8.51 o 
  -1   4  12      837.40      861.90     24.63 o 
   0   4  12      107.27       88.08      5.67 o 
   1   4  12      128.52      135.28      5.08 o 
   2   4  12     1670.63     1856.16     23.34 o 
   3   4  12        5.47        5.40      2.29 o 
   4   4  12      110.11      109.75      4.25 o 
   5   4  12      541.55      524.13     16.21 o 
   6   4  12       47.58       48.44      5.40 o 
   7   4  12        5.95        7.42      3.52 o 
   8   4  12      596.17      632.21     38.09 o 
   9   4  12      125.04       97.95     27.08 o 
  -8   5  12      174.68      129.79      8.97 o 
  -7   5  12      156.24      117.88     25.82 o 
  -6   5  12      626.68      624.76     24.39 o 
  -5   5  12        0.13        6.00      4.31 o 
  -4   5  12      523.24      477.47     17.68 o 
  -3   5  12      556.89      533.00     17.39 o 
  -2   5  12       64.32       81.26      8.62 o 
  -1   5  12     3817.20     3840.69    135.42 o 
   0   5  12       72.49       68.82     15.10 o 
   1   5  12      543.30      563.91     10.01 o 
   2   5  12     2593.85     2638.01     50.22 o 
   3   5  12      409.11      427.68     18.73 o 
   4   5  12        2.47        4.61      2.62 o 
   5   5  12      651.42      619.64     13.50 o 
   6   5  12       15.46       13.97      4.71 o 
   7   5  12        0.31        3.16      3.25 o 
   8   5  12     1284.79     1320.94     62.79 o 
  -8   6  12      407.36      438.79     13.91 o 
  -7   6  12        0.41        3.86      3.14 o 
  -6   6  12       65.06       56.08     11.13 o 
  -5   6  12       11.21       10.84      3.77 o 
  -4   6  12      227.45      200.86      9.55 o 
  -3   6  12      408.48      401.33     18.67 o 
  -2   6  12       37.19       36.39      8.54 o 
  -1   6  12       90.04      109.30     13.22 o 
   0   6  12      291.07      280.25     14.27 o 
   1   6  12     2102.99     2204.93     37.54 o 
   2   6  12      172.88      163.43      8.03 o 
   3   6  12      266.93      281.95     10.49 o 
   4   6  12      469.53      463.20     11.88 o 
   5   6  12      606.87      576.49     15.15 o 
   6   6  12        3.85        7.36      4.89 o 
   7   6  12      462.52      441.36     18.27 o 
  -7   7  12      424.17      485.97     14.27 o 
  -6   7  12       75.46       95.95     11.43 o 
  -5   7  12       65.22       67.17     16.30 o 
  -4   7  12      429.71      433.61     16.93 o 
  -3   7  12      519.25      522.72     17.30 o 
  -2   7  12       34.40       29.32      6.08 o 
  -1   7  12      357.04      362.36     12.00 o 
   0   7  12       60.16       65.27     11.04 o 
   1   7  12     1382.87     1431.43     29.38 o 
   2   7  12      273.20      258.61     11.23 o 
   3   7  12       16.30       18.80      3.77 o 
   4   7  12        1.54        3.62      2.08 o 
   5   7  12      154.79      157.47     11.93 o 
   6   7  12       95.70      104.17     12.67 o 
  -6   8  12      184.58      220.48     13.60 o 
  -5   8  12       69.89       55.95     12.65 o 
  -4   8  12      155.40      183.90      9.47 o 
  -3   8  12       34.11       30.63      6.40 o 
  -2   8  12       80.32       91.30     16.59 o 
  -1   8  12      112.66      112.59     32.20 o 
   0   8  12        6.57       17.10      6.46 o 
   1   8  12        0.89        1.87      2.75 o 
   2   8  12      592.97      630.12     20.23 o 
   3   8  12      219.72      194.25     13.36 o 
   4   8  12      194.62      166.11      8.21 o 
   5   8  12      200.53      213.26     13.18 o 
  -4   9  12       70.19       51.32     12.76 o 
  -3   9  12      351.52      336.63     32.83 o 
  -2   9  12       19.10       18.19      6.13 o 
  -1   9  12      172.55      173.14     18.72 o 
   0   9  12       42.91       72.15     36.62 o 
   1   9  12       18.69        9.71      6.66 o 
   2   9  12      137.67      144.10      9.06 o 
   3   9  12      242.95      242.55     17.36 o 
   4   9  12      309.19      345.97     13.21 o 
   0  10  12        7.21        3.21      4.59 o 
  -9   1  13      126.30      144.28      8.14 o 
  -8   1  13      154.67      166.40      9.93 o 
  -7   1  13        0.38        3.17      2.31 o 
  -6   1  13     3106.81     3264.47     52.86 o 
  -5   1  13      578.72      636.48     12.46 o 
  -4   1  13      734.33      717.60     26.79 o 
  -3   1  13      777.00      822.51     24.85 o 
  -2   1  13      201.60      249.04     11.21 o 
  -1   1  13     1525.48     1464.45     20.82 o 
   0   1  13      159.37      155.54      7.15 o 
   1   1  13        1.74        3.88      1.71 o 
   2   1  13     2072.72     2124.20     66.66 o 
   3   1  13       94.40      101.07      4.11 o 
   4   1  13      213.16      225.20      6.26 o 
   5   1  13     1030.89     1002.98     26.28 o 
   6   1  13      114.15      125.78      9.35 o 
   7   1  13      173.56      170.14     15.67 o 
   8   1  13      327.74      315.94     17.22 o 
   9   1  13      190.66      146.66     14.72 o 
  -9   2  13      353.73      379.30     10.58 o 
  -8   2  13      404.16      401.73     11.52 o 
  -7   2  13      368.26      366.81     11.81 o 
  -6   2  13      553.37      492.77     24.17 o 
  -5   2  13      151.39      140.79      7.77 o 
  -4   2  13     2460.54     2479.77     25.42 o 
  -3   2  13     1803.52     1909.17     26.75 o 
  -2   2  13       41.78       59.14     15.97 o 
  -1   2  13      444.70      410.45     11.67 o 
   0   2  13        9.88        2.17      2.44 o 
   1   2  13      463.62      514.51     12.68 o 
   2   2  13      940.86     1009.75     17.89 o 
   3   2  13      464.88      446.41     11.39 o 
   4   2  13      128.90      141.31      5.98 o 
   5   2  13      122.36      119.14      5.38 o 
   6   2  13       32.20       35.17      4.71 o 
   7   2  13        0.01        1.50      2.78 o 
   8   2  13       14.58       26.78     12.79 o 
   9   2  13      150.61      152.80     15.15 o 
  -9   3  13      292.33      266.00      9.77 o 
  -8   3  13      119.21      121.26      9.69 o 
  -7   3  13      262.13      277.28     10.10 o 
  -6   3  13      822.90      812.39     48.16 o 
  -5   3  13      444.25      447.73     15.21 o 
  -4   3  13      631.10      620.24     19.97 o 
  -3   3  13      254.52      234.99      3.09 o 
  -2   3  13       44.18       50.40      2.94 o 
  -1   3  13      530.30      531.44     54.91 o 
   0   3  13      919.95     1065.83     49.78 o 
   1   3  13        5.69       16.12      3.98 o 
   2   3  13     1672.28     1784.98     20.37 o 
   3   3  13       27.20       29.43      7.26 o 
   4   3  13       13.96       14.81      3.07 o 
   5   3  13       61.76       53.47      4.68 o 
   6   3  13      325.91      299.91      9.41 o 
   7   3  13       59.94       45.24     14.76 o 
   8   3  13        0.34        4.95      4.03 o 
   9   3  13        1.11        1.37      4.65 o 
  -9   4  13      535.80      524.12     27.37 o 
  -8   4  13      191.60      178.96      8.57 o 
  -7   4  13      737.28      738.56     61.34 o 
  -6   4  13     1250.50     1168.54     40.52 o 
  -5   4  13       42.82       39.75     10.94 o 
  -4   4  13     2213.62     2383.38     61.69 o 
  -3   4  13      630.18      632.67     16.23 o 
  -2   4  13      932.35     1011.51     29.21 o 
  -1   4  13      225.16      190.35      8.58 o 
   0   4  13     2544.96     2683.56     71.80 o 
   1   4  13        1.44        0.98      3.24 o 
   2   4  13       73.56       81.26      5.65 o 
   3   4  13     2096.76     2127.90     44.51 o 
   4   4  13       51.49       56.89      6.90 o 
   5   4  13      279.19      297.99     13.14 o 
   6   4  13      160.85      165.35      7.84 o 
   7   4  13      957.45      954.93     27.00 o 
   8   4  13      359.34      330.89     17.72 o 
  -8   5  13      111.04      114.81     19.79 o 
  -7   5  13       10.71       15.94      4.44 o 
  -6   5  13        0.03        3.36      6.23 o 
  -5   5  13      499.69      499.03     17.91 o 
  -4   5  13      484.48      489.81     18.30 o 
  -3   5  13       22.90       26.29      9.70 o 
  -2   5  13       45.09       49.38     10.99 o 
  -1   5  13       22.19       20.46      4.12 o 
   0   5  13       61.92       67.81      5.84 o 
   1   5  13      163.91      159.44      6.63 o 
   2   5  13      692.45      698.35     16.28 o 
   3   5  13      379.38      386.20     12.10 o 
   4   5  13       28.53       28.27      5.44 o 
   5   5  13      612.00      583.21     14.44 o 
   6   5  13      320.49      298.14     10.73 o 
   7   5  13      270.29      253.83      9.09 o 
   8   5  13      406.29      316.80     27.36 o 
  -7   6  13      429.01      473.84     34.81 o 
  -6   6  13      175.23      170.25     13.69 o 
  -5   6  13        0.23        5.61      4.19 o 
  -4   6  13      277.20      265.37     14.94 o 
  -3   6  13       35.48       30.57      6.96 o 
  -2   6  13       54.93       63.58     17.07 o 
  -1   6  13     1311.00     1338.25     24.32 o 
   0   6  13     3943.39     4058.40    102.27 o 
   1   6  13        7.20        9.27      3.02 o 
   2   6  13       24.11       22.99      4.60 o 
   3   6  13     2045.47     2130.38     38.87 o 
   4   6  13       85.65       84.53      5.31 o 
   5   6  13      451.31      467.61     14.08 o 
   6   6  13     1823.54     1786.14     28.58 o 
   7   6  13        1.05        5.89      3.27 o 
  -7   7  13       24.44       22.00     12.47 o 
  -6   7  13       10.89        9.61      5.36 o 
  -5   7  13      291.39      301.97     10.83 o 
  -4   7  13      782.86      728.62     27.24 o 
  -3   7  13      757.54      808.12     29.95 o 
  -2   7  13      926.30      931.67     29.80 o 
  -1   7  13      174.90      190.00      7.63 o 
   0   7  13       77.93       90.16     10.86 o 
   1   7  13        4.43        5.85      3.55 o 
   2   7  13      187.15      188.36      7.36 o 
   3   7  13     1027.22     1042.22     22.73 o 
   4   7  13       68.08       70.98      8.40 o 
   5   7  13      388.65      371.31     12.31 o 
   6   7  13        0.87        4.98      4.92 o 
  -5   8  13        3.39        0.98      2.56 o 
  -4   8  13      120.37      137.43      8.80 o 
  -3   8  13        0.21        3.20      3.74 o 
  -2   8  13       17.44       19.80      5.76 o 
  -1   8  13      914.24      980.58     54.85 o 
   0   8  13      228.62      226.67     14.21 o 
   1   8  13       72.40       59.70     15.04 o 
   2   8  13        0.32        2.90      1.99 o 
   3   8  13      632.38      691.98     18.84 o 
   4   8  13       86.40      100.18     13.78 o 
   5   8  13        3.02        3.87      3.02 o 
  -4   9  13      279.32      292.75     13.41 o 
  -3   9  13      842.81      921.65     43.62 o 
  -2   9  13       59.64       73.87     15.00 o 
  -1   9  13      364.76      409.06     25.21 o 
   0   9  13      163.38      175.90     11.36 o 
   1   9  13       35.00       46.54     21.82 o 
   2   9  13       48.32       41.21      8.66 o 
   3   9  13      132.58      109.47     24.44 o 
  -9   0  14      774.17      759.21     29.97 o 
  -8   0  14      696.83      645.32     22.75 o 
  -7   0  14      665.57      707.08     22.02 o 
  -6   0  14     8919.11     9167.65    117.22 o 
  -5   0  14      842.12      859.14     53.17 o 
  -4   0  14     5998.33     6472.47     59.05 o 
  -3   0  14      120.67      112.26      8.72 o 
  -2   0  14     2453.66     2273.00     61.57 o 
  -1   0  14      551.48      439.35     20.42 o 
   0   0  14      559.48      616.39     19.99 o 
   1   0  14     1869.87     1879.69     39.54 o 
   2   0  14     3954.36     3912.47    238.98 o 
   3   0  14     1006.96     1071.51     41.33 o 
   4   0  14      171.96      161.65      9.56 o 
   5   0  14     1459.53     1497.99     77.35 o 
   6   0  14      367.75      404.83     25.82 o 
   7   0  14      325.75      382.87     24.15 o 
   8   0  14      226.33      229.05     18.76 o 
   9   0  14      120.10      141.79     43.54 o 
  -9   1  14       26.39       18.10      6.30 o 
  -8   1  14     1183.52     1210.48     25.26 o 
  -7   1  14        4.09        3.57      2.34 o 
  -6   1  14      852.21      835.98     33.73 o 
  -5   1  14     1468.67     1454.42     33.87 o 
  -4   1  14      989.70      933.36     22.79 o 
  -3   1  14        6.78        8.67      4.58 o 
  -2   1  14       92.26       99.45      5.96 o 
  -1   1  14       24.17       19.45      7.78 o 
   0   1  14     1321.52     1363.73     20.59 o 
   1   1  14      120.88      121.31      6.56 o 
   2   1  14     1391.35     1455.45     27.56 o 
   3   1  14      438.94      440.04     12.86 o 
   4   1  14       26.30       34.48      4.49 o 
   5   1  14       73.46       76.99      6.85 o 
   6   1  14       38.61       40.83      9.12 o 
   7   1  14       36.57       28.92     10.12 o 
   8   1  14       64.92       51.34     19.62 o 
   9   1  14       17.96       10.22      8.83 o 
  -9   2  14       19.52       13.32      2.92 o 
  -8   2  14      154.52      137.51     10.13 o 
  -7   2  14     1149.63     1069.47     30.62 o 
  -6   2  14      709.80      712.26     17.84 o 
  -5   2  14      225.29      216.62      6.75 o 
  -4   2  14      332.68      297.32     10.67 o 
  -3   2  14       12.75        7.44      3.50 o 
  -2   2  14      102.51      121.66     20.87 o 
  -1   2  14     1600.60     1538.04     48.86 o 
   0   2  14      191.63      184.11      7.11 o 
   1   2  14        0.74        2.51      1.81 o 
   2   2  14     4408.36     4363.02     38.74 o 
   3   2  14        5.66        6.25      2.35 o 
   4   2  14      105.45      106.38      5.01 o 
   5   2  14     1711.34     1846.32     32.09 o 
   6   2  14        2.33        0.82      3.77 o 
   7   2  14      203.96      211.56     19.94 o 
   8   2  14      485.20      473.91     27.57 o 
   9   2  14       66.23       48.45     20.25 o 
  -9   3  14       55.11       55.75     11.36 o 
  -8   3  14      566.72      560.24     13.83 o 
  -7   3  14      377.70      384.18     17.79 o 
  -6   3  14     1517.18     1588.84     34.29 o 
  -5   3  14       46.22       42.00      9.26 o 
  -4   3  14       75.82       67.82     21.21 o 
  -3   3  14       22.18       20.57      4.52 o 
  -2   3  14        0.56        1.71      3.67 o 
  -1   3  14     1585.20     1697.14     55.07 o 
   0   3  14        5.25        6.75      2.81 o 
   1   3  14     1666.81     1786.70     19.49 o 
   2   3  14       31.36       34.24      7.16 o 
   3   3  14       78.21       98.01      5.13 o 
   4   3  14      186.96      186.32      5.18 o 
   5   3  14       94.39      100.90      5.82 o 
   6   3  14        5.01        4.09      2.53 o 
   7   3  14       11.37       10.65      7.11 o 
   8   3  14       12.77        9.11      5.12 o 
  -8   4  14       13.41       17.05      4.08 o 
  -7   4  14       94.55       87.94     18.42 o 
  -6   4  14       88.70       95.38     17.20 o 
  -5   4  14       22.40       33.27      6.80 o 
  -4   4  14      148.82      127.62      9.71 o 
  -3   4  14       32.71       24.99      8.10 o 
  -2   4  14      288.84      288.75     13.91 o 
  -1   4  14       34.43       50.21      7.17 o 
   0   4  14       11.28       15.96      3.89 o 
   1   4  14      285.24      280.96      9.62 o 
   2   4  14     1319.65     1376.48     22.85 o 
   3   4  14      247.93      280.28      8.51 o 
   4   4  14      204.72      205.00      8.36 o 
   5   4  14     3685.84     3852.66     50.81 o 
   6   4  14      122.66      118.43      8.24 o 
   7   4  14       23.16       19.60      7.73 o 
   8   4  14       45.35       29.44      8.54 o 
  -8   5  14      136.06       98.26     15.69 o 
  -7   5  14      113.16       87.88     18.89 o 
  -6   5  14      973.38      992.82     29.97 o 
  -5   5  14       10.25        6.79      4.16 o 
  -4   5  14      750.86      793.53     45.89 o 
  -3   5  14     1467.78     1461.63     45.10 o 
  -2   5  14        5.91        7.24      7.44 o 
  -1   5  14      481.47      492.96     14.41 o 
   0   5  14     1987.56     2036.31     64.83 o 
   1   5  14      473.72      531.54     14.57 o 
   2   5  14        0.88        7.53      3.79 o 
   3   5  14     1897.14     2072.03     27.75 o 
   4   5  14       70.57       84.34      8.56 o 
   5   5  14       29.55       25.70      6.49 o 
   6   5  14      484.40      530.86     14.82 o 
   7   5  14        7.04        8.44      4.39 o 
   8   5  14      167.07      125.69     42.45 o 
  -7   6  14       33.39       33.29      8.48 o 
  -6   6  14      592.00      501.50     55.49 o 
  -5   6  14      256.80      278.96     10.77 o 
  -4   6  14      143.25      154.84     22.50 o 
  -3   6  14       20.60       32.26      9.56 o 
  -2   6  14       92.16       80.76     20.19 o 
  -1   6  14      475.98      482.84     14.17 o 
   0   6  14      151.33      138.33     11.56 o 
   1   6  14      327.83      318.16     12.51 o 
   2   6  14       22.47       22.71      4.41 o 
   3   6  14        1.53        2.12      2.59 o 
   4   6  14      669.73      667.57     17.53 o 
   5   6  14      265.97      252.74      9.12 o 
   6   6  14      175.15      155.81     11.00 o 
   7   6  14        0.18        8.86      3.35 o 
  -6   7  14      460.25      429.99     21.02 o 
  -5   7  14       18.14       18.29      5.87 o 
  -4   7  14      498.41      502.58     20.92 o 
  -3   7  14      287.58      295.12     12.35 o 
  -2   7  14      547.22      539.36     15.69 o 
  -1   7  14      126.95      122.61      8.92 o 
   0   7  14       71.11       84.10      5.33 o 
   1   7  14       18.02       19.06      4.36 o 
   2   7  14     2526.85     2588.72     71.95 o 
   3   7  14      206.04      208.07      8.97 o 
   4   7  14      291.48      281.02     10.63 o 
   5   7  14      339.25      329.82     16.28 o 
   6   7  14       14.06       20.07      5.19 o 
  -5   8  14       68.24       85.23     17.83 o 
  -4   8  14       11.98       12.21      4.08 o 
  -3   8  14      190.68      178.02      9.22 o 
  -2   8  14        9.18        7.32      6.37 o 
  -1   8  14       77.64       77.82     17.05 o 
   0   8  14      254.80      247.76     13.31 o 
   1   8  14      125.49      133.01      8.88 o 
   2   8  14      200.14      198.11     11.80 o 
   3   8  14      713.37      765.37     26.76 o 
   4   8  14        8.75        9.78      4.34 o 
   5   8  14      347.86      331.75     15.61 o 
  -3   9  14      248.33      287.72     19.03 o 
  -2   9  14        0.09        6.93      4.59 o 
  -1   9  14        2.70       11.51      5.58 o 
   0   9  14      358.04      401.91     22.22 o 
   1   9  14       58.07       58.60     16.90 o 
   2   9  14       55.63       53.45     10.12 o 
   3   9  14      160.60      144.64     19.34 o 
  -9   1  15      154.08      147.11      9.16 o 
  -8   1  15      104.65      127.55      9.84 o 
  -7   1  15      203.22      202.42      7.50 o 
  -6   1  15        9.96       11.37      2.28 o 
  -5   1  15     1650.23     1719.50     45.64 o 
  -4   1  15     4896.90     4833.16     43.20 o 
  -3   1  15      145.19      147.51     14.82 o 
  -2   1  15      107.84      116.80      6.44 o 
  -1   1  15     1956.93     1775.18     35.91 o 
   0   1  15      333.52      303.94     11.06 o 
   1   1  15     2195.57     2479.66     49.38 o 
   2   1  15     4226.29     4285.90     41.98 o 
   3   1  15      795.96      906.14     20.05 o 
   4   1  15       33.28       29.63      6.26 o 
   5   1  15     1125.80     1144.28     19.61 o 
   6   1  15       91.96       89.35     21.54 o 
   7   1  15       18.38       17.37      6.00 o 
   8   1  15     1030.74     1015.27     36.56 o 
   9   1  15      181.62      178.22     27.42 o 
  -9   2  15      159.54      186.46      7.65 o 
  -8   2  15       23.67       21.02      6.73 o 
  -7   2  15      109.87      116.70     22.88 o 
  -6   2  15      812.03      758.04     22.81 o 
  -5   2  15      517.48      506.68     14.58 o 
  -4   2  15      420.96      395.06     20.77 o 
  -3   2  15       11.31        7.72      4.84 o 
  -2   2  15      503.03      484.03     16.64 o 
  -1   2  15       42.56       58.68     16.33 o 
   0   2  15     1219.85     1262.86     21.45 o 
   1   2  15      209.67      212.55      6.23 o 
   2   2  15      218.51      226.95      8.34 o 
   3   2  15       34.41       37.64      7.92 o 
   4   2  15     1985.56     2059.82     39.27 o 
   5   2  15      122.93      137.70      6.19 o 
   6   2  15      532.20      513.13     15.99 o 
   7   2  15        0.82        3.29      5.42 o 
   8   2  15        2.02        4.14      7.94 o 
  -9   3  15      177.44      149.79     12.90 o 
  -8   3  15        6.99        5.54      3.45 o 
  -7   3  15        0.34       -2.53      6.85 o 
  -6   3  15       41.28       20.51      8.95 o 
  -5   3  15     1327.82     1322.08     34.79 o 
  -4   3  15     3128.68     3216.71    110.04 o 
  -3   3  15      724.99      693.71     20.28 o 
  -2   3  15     1165.77     1136.02     48.43 o 
  -1   3  15     1771.83     1758.32     44.36 o 
   0   3  15      260.66      262.32     12.97 o 
   1   3  15      113.66      124.25      6.96 o 
   2   3  15       43.56       34.47      7.03 o 
   3   3  15       56.84       53.26      5.25 o 
   4   3  15      581.06      577.64     16.24 o 
   5   3  15      350.38      356.19     11.16 o 
   6   3  15      100.34      105.34     10.64 o 
   7   3  15       89.04      101.77     13.71 o 
   8   3  15      554.11      582.72     37.38 o 
  -8   4  15      122.73      129.94     10.98 o 
  -7   4  15      101.76       94.05     21.57 o 
  -6   4  15      126.60      101.75     11.21 o 
  -5   4  15        0.83        9.97      4.98 o 
  -4   4  15      202.78      186.89     13.13 o 
  -3   4  15      412.76      443.26     14.86 o 
  -2   4  15       21.59       16.74      8.57 o 
  -1   4  15       68.53       54.89     14.11 o 
   0   4  15      170.34      171.91      9.33 o 
   1   4  15     3061.84     3333.84    138.66 o 
   2   4  15      347.74      342.25      9.34 o 
   3   4  15      461.47      478.77     12.68 o 
   4   4  15      920.92      894.20     18.18 o 
   5   4  15       28.90       39.35      8.78 o 
   6   4  15       14.98       21.20      4.74 o 
   7   4  15      226.79      230.93     18.23 o 
   8   4  15        0.04        2.31      4.56 o 
  -8   5  15       21.01       18.05      4.52 o 
  -7   5  15      217.35      177.61     12.73 o 
  -6   5  15      264.18      285.39     12.21 o 
  -5   5  15       90.16      110.78     25.51 o 
  -4   5  15      966.06      870.37     23.60 o 
  -3   5  15      822.64      775.83     26.56 o 
  -2   5  15      281.69      295.48     24.16 o 
  -1   5  15       46.24       40.87      8.39 o 
   0   5  15      775.36      768.68     17.93 o 
   1   5  15       15.65       22.18      7.48 o 
   2   5  15      763.03      797.04     19.74 o 
   3   5  15     2151.48     2236.65     45.60 o 
   4   5  15      457.41      456.94     13.43 o 
   5   5  15      227.28      212.47      7.51 o 
   6   5  15       19.77       20.27      5.54 o 
   7   5  15     1184.21     1226.49     47.64 o 
  -7   6  15       28.83       37.56      9.29 o 
  -6   6  15      435.92      401.26     21.49 o 
  -5   6  15       37.25       55.59     15.49 o 
  -4   6  15       22.65       21.95      6.20 o 
  -3   6  15      199.71      191.08     17.81 o 
  -2   6  15      576.60      569.58     42.37 o 
  -1   6  15        6.28        5.74      3.68 o 
   0   6  15      678.36      666.35     34.69 o 
   1   6  15        1.82        6.44      6.36 o 
   2   6  15      572.01      595.52     14.49 o 
   3   6  15        1.00        1.15      2.88 o 
   4   6  15      755.07      770.88     17.12 o 
   5   6  15       35.79       26.45      6.17 o 
   6   6  15      107.96      100.99     12.72 o 
  -6   7  15      377.58      365.29     16.83 o 
  -5   7  15        3.27        9.79      6.12 o 
  -4   7  15       66.65       56.42     17.11 o 
  -3   7  15      329.32      325.01     14.92 o 
  -2   7  15      115.07      129.21     30.77 o 
  -1   7  15        0.95        1.73      3.11 o 
   0   7  15        1.20        5.53      2.78 o 
   1   7  15       79.00       55.73     15.89 o 
   2   7  15       24.97       31.27      7.52 o 
   3   7  15        4.65        4.94      2.87 o 
   4   7  15       22.96       15.33      4.04 o 
   5   7  15      261.11      258.85      9.76 o 
   6   7  15       99.03       65.05     18.03 o 
  -5   8  15        0.05        6.73      3.14 o 
  -4   8  15        8.32       -0.21      7.70 o 
  -3   8  15       27.48       17.03      4.68 o 
  -2   8  15       39.93       39.14     24.25 o 
  -1   8  15       97.06       90.97     24.96 o 
   0   8  15      110.80      116.55     28.46 o 
   1   8  15      238.30      224.19     15.79 o 
   2   8  15       62.19       71.66     12.06 o 
   3   8  15        9.07        8.11      3.66 o 
   4   8  15      146.62      144.97     14.81 o 
  -2   9  15        2.61       -6.87      9.96 o 
  -1   9  15      600.63      579.01     29.26 o 
   0   9  15       92.36       70.65     31.62 o 
   1   9  15       18.40       11.60      5.60 o 
   2   9  15      397.85      390.71     15.33 o 
  -9   0  16       21.46       17.65      6.99 o 
  -8   0  16      170.74      193.37     10.42 o 
  -7   0  16      137.74      149.55     12.77 o 
  -6   0  16      177.03      180.09     21.19 o 
  -5   0  16     3376.50     3532.27    105.03 o 
  -4   0  16      263.48      265.86     16.14 o 
  -3   0  16     5786.08     5712.12     83.12 o 
  -2   0  16      351.56      388.89     22.65 o 
  -1   0  16     5662.30     5309.71     87.61 o 
   0   0  16       17.58       23.21      6.49 o 
   1   0  16      252.58      241.73      9.47 o 
   2   0  16     4425.95     4561.10     66.12 o 
   3   0  16       55.91       74.89     15.69 o 
   4   0  16        0.90        6.28      2.89 o 
   5   0  16        6.56        5.55      3.35 o 
   6   0  16      479.43      529.43     31.37 o 
   7   0  16        0.77        0.65      7.00 o 
   8   0  16      184.59      172.88     17.28 o 
  -9   1  16        1.79        5.57      2.79 o 
  -8   1  16       10.11        7.83      3.90 o 
  -7   1  16      582.41      593.30     14.05 o 
  -6   1  16       66.80       54.33      6.18 o 
  -5   1  16      993.78     1002.24     36.41 o 
  -4   1  16        3.38       -9.36     21.09 o 
  -3   1  16     1562.17     1629.75     31.51 o 
  -2   1  16      256.51      263.40     17.90 o 
  -1   1  16      646.38      597.41     18.98 o 
   0   1  16       63.86       55.29      8.43 o 
   1   1  16       38.64       34.69      9.77 o 
   2   1  16       71.77       65.65      5.47 o 
   3   1  16       18.09       23.51      4.79 o 
   4   1  16        0.19        1.51      2.30 o 
   5   1  16       56.18       45.11     10.35 o 
   6   1  16       25.15       23.39     10.10 o 
   7   1  16       22.21       12.29     12.14 o 
   8   1  16       34.92       23.19     12.20 o 
  -9   2  16        0.71        4.53      2.75 o 
  -8   2  16       64.99       45.90     13.01 o 
  -7   2  16      593.07      596.91     32.30 o 
  -6   2  16      597.81      560.47     18.48 o 
  -5   2  16      272.08      254.04      7.39 o 
  -4   2  16      698.57      707.52     23.12 o 
  -3   2  16      574.30      585.91     21.57 o 
  -2   2  16      113.05       96.85      7.61 o 
  -1   2  16      577.59      644.46     21.77 o 
   0   2  16      110.38      103.75      6.78 o 
   1   2  16      328.65      346.63     16.77 o 
   2   2  16      712.60      706.27     16.19 o 
   3   2  16      564.30      593.02     16.11 o 
   4   2  16      189.74      181.84     11.84 o 
   5   2  16        3.03        1.30      1.61 o 
   6   2  16       12.97       11.39      5.29 o 
   7   2  16      497.25      505.39     27.44 o 
   8   2  16        2.00        0.77      8.98 o 
  -8   3  16      468.46      471.51     20.29 o 
  -7   3  16       69.27       83.16     18.92 o 
  -6   3  16     1235.69     1214.17     45.17 o 
  -5   3  16      496.92      491.48     40.14 o 
  -4   3  16     1444.05     1330.44     29.82 o 
  -3   3  16       59.24       40.57     26.21 o 
  -2   3  16     1825.45     1788.01     58.86 o 
  -1   3  16      206.98      224.91     15.68 o 
   0   3  16      271.29      266.78     12.76 o 
   1   3  16     1119.59     1064.69     35.71 o 
   2   3  16      222.12      227.07      8.94 o 
   3   3  16      252.77      258.59     12.06 o 
   4   3  16       13.25        9.08      3.02 o 
   5   3  16      178.04      179.22      7.79 o 
   6   3  16      161.38      147.65      7.27 o 
   7   3  16      542.13      552.60     24.23 o 
   8   3  16        2.30        5.34      5.13 o 
  -8   4  16        9.22        6.35      3.96 o 
  -7   4  16      426.60      446.81     22.10 o 
  -6   4  16        0.45       -2.23      6.50 o 
  -5   4  16      234.45      217.22     19.02 o 
  -4   4  16      570.37      518.12     19.01 o 
  -3   4  16      225.91      216.43     16.87 o 
  -2   4  16       11.98        6.65      7.12 o 
  -1   4  16      887.72      884.20     25.46 o 
   0   4  16      132.04      124.81      8.01 o 
   1   4  16     1228.83     1301.59     57.14 o 
   2   4  16      557.70      574.85     14.91 o 
   3   4  16       28.73       21.35      5.66 o 
   4   4  16       59.28       72.82      7.86 o 
   5   4  16      358.31      364.87     12.81 o 
   6   4  16       30.39       15.34      5.60 o 
   7   4  16      103.75       91.08     33.07 o 
  -7   5  16      309.50      264.99     11.30 o 
  -6   5  16       89.63       72.10     16.42 o 
  -5   5  16        4.81        1.07      4.39 o 
  -4   5  16      518.03      533.17     16.28 o 
  -3   5  16      343.66      282.17     13.58 o 
  -2   5  16      967.53      956.56     26.75 o 
  -1   5  16      104.86      113.44     10.99 o 
   0   5  16      459.70      445.95     15.87 o 
   1   5  16      176.51      168.39      7.59 o 
   2   5  16     2228.91     2428.24     50.49 o 
   3   5  16      835.69      844.56     21.12 o 
   4   5  16       45.69       38.05      9.19 o 
   5   5  16      343.94      330.13     11.97 o 
   6   5  16      238.25      243.12     12.84 o 
   7   5  16       73.21      100.31     21.59 o 
  -7   6  16        7.47       11.45      5.82 o 
  -6   6  16        8.43        6.86      3.96 o 
  -5   6  16       99.22       78.60     20.08 o 
  -4   6  16      111.07      117.38     31.82 o 
  -3   6  16        0.04        5.84      5.40 o 
  -2   6  16      421.82      437.48     23.63 o 
  -1   6  16       44.20       36.25     11.09 o 
   0   6  16      127.56      118.58      7.67 o 
   1   6  16      138.95      127.87     11.69 o 
   2   6  16       25.67       20.78      4.53 o 
   3   6  16      265.61      244.14     11.65 o 
   4   6  16      103.24      101.90      6.31 o 
   5   6  16       32.87       29.05      8.61 o 
   6   6  16       51.24       45.04     15.30 o 
  -6   7  16       28.70       28.27      6.34 o 
  -5   7  16      644.06      676.73     33.01 o 
  -4   7  16      438.08      439.40     17.86 o 
  -3   7  16       83.33       63.81     15.26 o 
  -2   7  16     1081.46     1170.92     38.97 o 
  -1   7  16      157.22      167.32      8.77 o 
   0   7  16        3.31        2.73      3.12 o 
   1   7  16     1222.72     1371.22     39.19 o 
   2   7  16      656.64      656.79     18.73 o 
   3   7  16        5.09        1.42      2.17 o 
   4   7  16      339.16      366.18     11.94 o 
   5   7  16      704.67      720.06     29.90 o 
  -4   8  16      213.83      225.72     16.77 o 
  -3   8  16      118.73      137.22     13.73 o 
  -2   8  16      367.20      383.68     17.01 o 
  -1   8  16      510.93      551.23     27.11 o 
   0   8  16      123.21      121.51     12.19 o 
   1   8  16      434.15      445.92     16.49 o 
   2   8  16       32.56       31.36      6.47 o 
   3   8  16        7.57        6.48      4.38 o 
   4   8  16      116.35      104.45     25.92 o 
  -1   9  16       64.18       79.97     16.17 o 
   0   9  16       14.37        6.89      9.55 o 
   1   9  16       31.13       29.38      9.89 o 
  -9   1  17       26.95       23.67      8.66 o 
  -8   1  17      106.00      106.11     13.52 o 
  -7   1  17      210.96      202.78     10.16 o 
  -6   1  17       65.61       73.56      7.08 o 
  -5   1  17       70.65       73.07     19.32 o 
  -4   1  17     4340.00     4135.14     95.90 o 
  -3   1  17       19.16       19.62      8.17 o 
  -2   1  17     2784.42     2860.40     92.35 o 
  -1   1  17        8.20       10.17      6.57 o 
   0   1  17       28.81       28.95      4.94 o 
   1   1  17       69.17       55.95      9.31 o 
   2   1  17        0.03        1.93      2.70 o 
   3   1  17       96.26      104.01     10.32 o 
   4   1  17      733.91      799.52     17.04 o 
   5   1  17       46.32       41.57      9.15 o 
   6   1  17       97.32      104.29     31.66 o 
   7   1  17      606.95      592.45     33.85 o 
   8   1  17       18.86       11.11      9.25 o 
  -8   2  17      191.10      213.12     14.15 o 
  -7   2  17       20.25       16.76      8.29 o 
  -6   2  17     1109.42     1122.96     41.58 o 
  -5   2  17      423.41      388.76     15.66 o 
  -4   2  17      628.69      577.62     26.85 o 
  -3   2  17       90.53       92.91     25.41 o 
  -2   2  17     1237.30     1169.44     34.32 o 
  -1   2  17     1239.92     1217.49     26.90 o 
   0   2  17        0.03        2.38      3.16 o 
   1   2  17      349.99      361.07     15.07 o 
   2   2  17       75.98       85.95      7.38 o 
   3   2  17       94.13      110.88      9.57 o 
   4   2  17      257.00      239.30      8.07 o 
   5   2  17      322.68      323.67     28.07 o 
   6   2  17       16.47       16.79      8.49 o 
   7   2  17        2.30        9.69      9.90 o 
   8   2  17       72.35       49.11     22.77 o 
  -8   3  17       11.98        6.80      3.78 o 
  -7   3  17      317.98      266.07     14.96 o 
  -6   3  17        0.27       -1.03      5.01 o 
  -5   3  17      570.95      543.88     17.46 o 
  -4   3  17        2.13       12.16      5.71 o 
  -3   3  17      564.86      571.19     34.43 o 
  -2   3  17     1492.53     1414.09     39.27 o 
  -1   3  17        1.34        3.43      2.91 o 
   0   3  17        1.77        1.36      3.07 o 
   1   3  17       11.88       20.19      5.14 o 
   2   3  17      127.34      137.60     12.59 o 
   3   3  17      803.00      797.17     16.21 o 
   4   3  17     2039.17     2224.18     43.41 o 
   5   3  17       51.72       49.28     12.66 o 
   6   3  17       33.57       26.89      7.18 o 
   7   3  17      402.87      415.84     22.27 o 
   8   3  17       15.52       26.41      8.90 o 
  -8   4  17      372.41      388.24     17.24 o 
  -7   4  17      423.24      452.42     32.84 o 
  -6   4  17      147.47      113.14     15.71 o 
  -5   4  17      568.32      553.45     18.10 o 
  -4   4  17      921.68      900.62     46.42 o 
  -3   4  17      612.14      522.87     20.10 o 
  -2   4  17      759.10      711.23     24.66 o 
  -1   4  17      646.17      612.60     18.70 o 
   0   4  17       63.46       72.57      8.66 o 
   1   4  17     2654.49     2848.37     46.39 o 
   2   4  17      951.13     1038.14     20.90 o 
   3   4  17       33.85       35.17      7.50 o 
   4   4  17      224.94      247.69      8.05 o 
   5   4  17       48.86       64.48     16.56 o 
   6   4  17      288.86      274.27      9.75 o 
   7   4  17        1.27        3.61      4.89 o 
  -7   5  17       34.67       20.50      6.35 o 
  -6   5  17       60.12       57.65     14.12 o 
  -5   5  17      154.32      134.48     29.94 o 
  -4   5  17      161.29      136.72     18.85 o 
  -3   5  17       72.24       92.24     20.42 o 
  -2   5  17      715.99      739.31     27.17 o 
  -1   5  17     1229.04     1218.32     26.81 o 
   0   5  17       47.14       52.16     15.27 o 
   1   5  17        4.36        2.16      3.59 o 
   2   5  17      139.29      127.26      7.57 o 
   3   5  17      101.57       96.52      7.75 o 
   4   5  17       11.45       10.74      4.54 o 
   5   5  17      221.38      200.49      9.48 o 
   6   5  17        0.09        1.43      4.56 o 
   7   5  17      292.68      284.91     15.77 o 
  -6   6  17        9.06        6.39      5.48 o 
  -5   6  17      567.15      589.77     22.93 o 
  -4   6  17      971.54      993.45     31.28 o 
  -3   6  17       11.16        4.65      4.61 o 
  -2   6  17     1036.18     1067.62     42.18 o 
  -1   6  17      776.82      752.75     23.36 o 
   0   6  17       63.40       64.99     22.24 o 
   1   6  17      498.79      514.31     12.38 o 
   2   6  17       23.82       32.60      8.09 o 
   3   6  17      396.31      369.93     14.97 o 
   4   6  17      365.43      385.12     17.66 o 
   5   6  17      735.97      726.72     26.20 o 
   6   6  17        1.81        1.66      3.79 o 
  -5   7  17       47.55       41.76     11.46 o 
  -4   7  17       31.05       30.58      9.98 o 
  -3   7  17      272.74      292.70     19.53 o 
  -2   7  17       26.19       24.64      9.99 o 
  -1   7  17        0.21        4.00      3.84 o 
   0   7  17       43.30       40.64     10.35 o 
   1   7  17      358.84      370.13     21.88 o 
   2   7  17        9.20       10.22      4.36 o 
   3   7  17        8.91        9.72      4.14 o 
   4   7  17       75.71       78.95     16.65 o 
   5   7  17      388.58      376.64     15.55 o 
  -3   8  17       11.89       15.42      4.56 o 
  -2   8  17      110.60      130.17     33.97 o 
  -1   8  17      354.15      396.11     57.90 o 
   0   8  17        0.03        3.99      2.85 o 
   1   8  17      141.13      183.31     15.83 o 
   2   8  17      654.49      757.08     29.79 o 
   3   8  17       37.54       36.54     12.16 o 
  -8   0  18      448.45      471.12     31.47 o 
  -7   0  18        9.34       13.48      4.62 o 
  -6   0  18      432.73      471.73     21.80 o 
  -5   0  18     1137.43     1183.22     41.04 o 
  -4   0  18      978.59     1053.50     37.07 o 
  -3   0  18     1051.43     1146.70     46.89 o 
  -2   0  18     2899.58     3130.90    110.76 o 
  -1   0  18       81.93       68.64     28.90 o 
   0   0  18      254.83      264.53     25.68 o 
   1   0  18      437.42      380.88     21.33 o 
   2   0  18       28.65       38.26     10.40 o 
   3   0  18     1512.62     1579.10     82.91 o 
   4   0  18     6936.89     7735.01     99.52 o 
   5   0  18      501.47      474.86     21.51 o 
   6   0  18       49.03       62.70     27.07 o 
   7   0  18      887.64      940.85     47.64 o 
   8   0  18      226.01      199.99     47.43 o 
  -8   1  18        2.66        1.07      3.47 o 
  -7   1  18       21.69       16.11      3.88 o 
  -6   1  18      406.77      389.70     21.79 o 
  -5   1  18      906.28      868.23     25.73 o 
  -4   1  18     1832.53     1763.52     56.34 o 
  -3   1  18       86.87       98.61     24.11 o 
  -2   1  18      288.14      292.51     29.19 o 
  -1   1  18      220.58      218.47     12.46 o 
   0   1  18       80.38       81.47      6.78 o 
   1   1  18        1.56        4.57      3.79 o 
   2   1  18     1076.51     1084.56     23.56 o 
   3   1  18     1273.22     1285.01     21.39 o 
   4   1  18        5.84        5.16      2.18 o 
   5   1  18      188.84      179.39      9.37 o 
   6   1  18      212.67      211.80     15.30 o 
   8   1  18      134.36      156.81     25.09 o 
  -8   2  18      507.35      498.15     23.93 o 
  -7   2  18      334.31      281.10     38.20 o 
  -6   2  18       16.20       10.26      7.37 o 
  -5   2  18       47.21       63.75     13.56 o 
  -4   2  18      871.25      809.55     24.83 o 
  -3   2  18      423.60      380.28     18.31 o 
  -2   2  18     4732.63     4723.32    117.12 o 
  -1   2  18      227.83      233.21     13.18 o 
   0   2  18      474.71      480.38     16.27 o 
   1   2  18     3216.69     3262.87     61.78 o 
   2   2  18     1857.51     1895.89     35.79 o 
   3   2  18      811.61      891.26     32.54 o 
   4   2  18      648.65      668.90     23.50 o 
   5   2  18       82.57       93.13      7.27 o 
   6   2  18       55.31       53.84     17.83 o 
   7   2  18      227.20      236.88     19.96 o 
   8   2  18        6.12        6.38      6.71 o 
  -8   3  18       79.88       69.85     14.64 o 
  -7   3  18      513.15      526.20     23.09 o 
  -6   3  18       32.47       26.14      7.64 o 
  -5   3  18      900.33      920.03     35.05 o 
  -4   3  18      557.24      592.17     18.18 o 
  -3   3  18      123.52      121.57     13.72 o 
  -2   3  18     1504.30     1517.68    102.82 o 
  -1   3  18      536.68      529.27     16.30 o 
   0   3  18      312.59      325.11     11.07 o 
   1   3  18      684.19      659.69     18.50 o 
   2   3  18     1521.74     1676.80     31.33 o 
   3   3  18      380.14      384.64     14.03 o 
   4   3  18      438.29      427.99     14.46 o 
   5   3  18       75.25       82.64      8.67 o 
   6   3  18      101.82       97.22      8.61 o 
   7   3  18       64.78       50.37     15.79 o 
  -7   4  18      162.45      116.42     16.10 o 
  -6   4  18        6.15        5.33      3.16 o 
  -5   4  18      297.26      289.27     11.93 o 
  -4   4  18        0.11        3.34      5.35 o 
  -3   4  18        8.68       21.32     11.10 o 
  -2   4  18       88.70       99.82     26.97 o 
  -1   4  18        7.98       -1.07      6.01 o 
   0   4  18     1053.12     1020.99     34.26 o 
   1   4  18      943.82      961.91     27.13 o 
   2   4  18      338.45      328.96     10.52 o 
   3   4  18      163.96      169.46      7.60 o 
   4   4  18      209.00      231.68      7.82 o 
   5   4  18        0.04        6.02      3.75 o 
   6   4  18      311.90      303.89     12.57 o 
   7   4  18      105.95       80.15     25.23 o 
  -7   5  18      146.49      153.35     13.10 o 
  -6   5  18      139.13      118.90     31.17 o 
  -5   5  18       61.00       73.21     16.24 o 
  -4   5  18        6.94        3.41      4.15 o 
  -3   5  18      343.11      362.19     16.00 o 
  -2   5  18      342.41      328.68     18.39 o 
  -1   5  18      351.51      349.66     16.76 o 
   0   5  18      323.98      332.48     16.01 o 
   1   5  18       27.64       33.21      8.10 o 
   2   5  18      752.85      775.43     24.68 o 
   3   5  18      223.27      222.27      7.22 o 
   4   5  18       80.43       83.25      7.06 o 
   5   5  18      364.67      401.00     13.65 o 
   6   5  18      664.81      719.56     29.32 o 
  -6   6  18        4.88        5.57      6.18 o 
  -5   6  18       38.86       41.45     11.34 o 
  -4   6  18      277.12      251.64     17.25 o 
  -3   6  18        6.54        6.15      5.46 o 
  -2   6  18        5.97        6.23      6.85 o 
  -1   6  18      971.91      992.47     26.40 o 
   0   6  18      411.24      427.20     16.56 o 
   1   6  18        0.00        1.12      2.46 o 
   2   6  18       40.47       42.73     10.05 o 
   3   6  18        1.67        4.06      3.62 o 
   4   6  18       66.60       51.39     15.15 o 
   5   6  18      518.63      499.41     21.74 o 
  -5   7  18        0.05        0.81      3.98 o 
  -4   7  18      508.78      452.97     26.30 o 
  -3   7  18        3.90        4.54     10.68 o 
  -2   7  18       81.69      100.47     24.00 o 
  -1   7  18       92.46       89.47     27.13 o 
   0   7  18      572.79      620.96     17.25 o 
   1   7  18       51.91       48.22     12.43 o 
   2   7  18      164.06      159.22     13.03 o 
   3   7  18        1.25        0.65      2.87 o 
   4   7  18       58.18       38.22     13.66 o 
  -3   8  18        1.13        5.49      4.64 o 
  -2   8  18      356.62      370.58     20.66 o 
  -1   8  18       90.87       86.95     31.48 o 
   0   8  18      123.63      139.06     33.39 o 
   1   8  18       64.86       77.32      9.64 o 
   2   8  18        3.90        3.41      4.16 o 
  -8   1  19     1045.26     1097.15     46.74 o 
  -7   1  19        0.06        0.16      4.05 o 
  -6   1  19      177.65      153.70     35.27 o 
  -5   1  19     1836.85     1807.43     90.36 o 
  -4   1  19     1507.70     1497.47     96.18 o 
  -3   1  19      107.63      110.41     28.83 o 
  -2   1  19       15.12       15.98      6.99 o 
  -1   1  19     1222.78     1198.31     38.63 o 
   0   1  19     1051.56     1023.77     20.70 o 
   1   1  19     1604.65     1637.55     32.92 o 
   2   1  19      232.55      214.39     13.58 o 
   3   1  19        5.73        5.23      3.00 o 
   4   1  19     1745.74     1874.71     29.19 o 
   5   1  19       99.49       91.76      8.90 o 
   6   1  19       77.89       73.85     20.85 o 
   7   1  19      423.51      426.47     46.40 o 
  -8   2  19        2.45       -1.78      4.91 o 
  -7   2  19      384.18      385.37     22.94 o 
  -6   2  19      371.76      345.22     25.67 o 
  -5   2  19      144.64      179.45     20.02 o 
  -4   2  19      114.46      102.08     31.04 o 
  -3   2  19        0.36        1.50      6.74 o 
  -2   2  19        5.72        4.18      7.72 o 
  -1   2  19        0.02        7.44      7.73 o 
   0   2  19       51.10       53.52     11.22 o 
   1   2  19       42.00       46.24      9.08 o 
   2   2  19      132.16      137.87     11.82 o 
   3   2  19      569.54      567.65     15.65 o 
   4   2  19      210.11      209.27     10.67 o 
   5   2  19      118.50      119.28      9.84 o 
   6   2  19       46.59       30.15     16.43 o 
   7   2  19       25.96       16.18      8.44 o 
  -7   3  19      196.40      183.64     25.21 o 
  -6   3  19       19.59       16.72      6.32 o 
  -5   3  19      568.06      553.97     22.89 o 
  -4   3  19      200.51      207.92     13.49 o 
  -3   3  19      165.14      201.99     10.39 o 
  -2   3  19     1608.26     1564.40     40.11 o 
  -1   3  19      233.67      201.72     11.28 o 
   0   3  19      267.58      266.70     11.78 o 
   1   3  19       13.50       14.13      4.36 o 
   2   3  19        2.57        2.56      2.18 o 
   3   3  19      287.51      261.05     10.44 o 
   4   3  19     1430.60     1425.09     36.18 o 
   5   3  19       85.51       76.87     10.75 o 
   6   3  19      140.78      136.54     14.31 o 
   7   3  19       79.96       86.38     28.32 o 
  -7   4  19      211.17      201.50     12.37 o 
  -6   4  19      411.48      396.09     17.96 o 
  -5   4  19      133.02      108.38     25.13 o 
  -4   4  19      751.73      736.87     24.83 o 
  -3   4  19      408.83      309.61     11.92 o 
  -2   4  19      274.93      279.51     13.34 o 
  -1   4  19      858.24      797.97     24.59 o 
   0   4  19      837.34      855.52     26.61 o 
   1   4  19       72.49       80.70     19.22 o 
   2   4  19      709.12      745.81     25.13 o 
   3   4  19      113.81      123.73      9.38 o 
   4   4  19      533.73      583.02     18.92 o 
   5   4  19       17.13       11.88      2.83 o 
   6   4  19      114.64      129.16     15.43 o 
  -6   5  19      293.31      270.31     12.03 o 
  -5   5  19      274.59      227.22     13.19 o 
  -4   5  19      141.65      122.34     30.63 o 
  -3   5  19        0.79        2.26      7.46 o 
  -2   5  19       33.73       19.49      9.11 o 
  -1   5  19      114.21       73.13     18.54 o 
   0   5  19        1.63        1.26      4.50 o 
   1   5  19       51.71       53.01     14.07 o 
   2   5  19       73.45       75.28     16.46 o 
   3   5  19       57.66       53.57     13.40 o 
   4   5  19        4.46        4.58      2.83 o 
   5   5  19       72.27       54.23     13.15 o 
   6   5  19        6.67        6.59      3.71 o 
  -5   6  19      112.79      100.00     23.47 o 
  -4   6  19      109.84      107.54     11.22 o 
  -3   6  19      134.11      137.49     12.06 o 
  -2   6  19       48.97       29.91      9.20 o 
  -1   6  19        1.76        0.71      3.75 o 
   0   6  19      380.44      368.83     15.10 o 
   1   6  19        4.35        5.07      4.84 o 
   2   6  19        7.52       10.83      4.06 o 
   3   6  19      363.19      428.67     23.10 o 
   4   6  19      127.62      129.95     12.54 o 
   5   6  19       33.80       20.71      7.32 o 
  -4   7  19      245.07      255.47     16.95 o 
  -3   7  19      176.01      170.35     13.22 o 
  -2   7  19        7.59       14.97      6.55 o 
  -1   7  19        5.62        7.00      5.50 o 
   0   7  19        1.12        2.00      6.01 o 
   1   7  19       10.63       14.20      5.34 o 
   2   7  19        7.21        6.12      3.26 o 
   3   7  19       88.43       82.75     11.52 o 
  -1   8  19        5.61        7.89      5.81 o 
   0   8  19      150.74      133.22     20.32 o 
   1   8  19       16.18       18.64      6.79 o 
  -8   0  20      988.26     1058.36     45.02 o 
  -7   0  20      374.76      392.76     36.22 o 
  -6   0  20      203.39      205.10     14.48 o 
  -5   0  20      205.10      193.08     14.28 o 
  -4   0  20      910.14      995.54     37.84 o 
  -3   0  20      606.72      700.84     31.90 o 
  -2   0  20     8016.50     8055.73    201.05 o 
  -1   0  20      288.50      288.23     20.18 o 
   0   0  20     3309.45     3662.50     97.16 o 
   1   0  20      442.74      438.93     18.94 o 
   2   0  20      254.52      299.65     14.44 o 
   3   0  20      724.57      736.11     31.38 o 
   4   0  20       32.56       35.06      8.49 o 
   5   0  20      293.55      288.01     24.46 o 
   6   0  20      105.78      145.38     63.55 o 
   7   0  20       15.20       17.62     15.64 o 
  -8   1  20        2.35        0.56      5.49 o 
  -7   1  20      289.61      246.01     15.48 o 
  -6   1  20      496.65      495.81     25.03 o 
  -5   1  20      116.47      103.33     18.83 o 
  -4   1  20       46.84       43.57     16.29 o 
  -3   1  20      183.71      190.50     15.38 o 
  -2   1  20      239.26      206.32     12.21 o 
  -1   1  20      592.79      628.69     32.08 o 
   0   1  20       87.09       79.78     18.45 o 
   1   1  20      565.21      544.69     16.67 o 
   2   1  20       86.21       81.77      7.97 o 
   3   1  20      115.77      133.45      8.01 o 
   4   1  20      432.44      400.71      9.49 o 
   5   1  20      233.68      224.15     10.38 o 
   6   1  20       17.51       18.37     11.97 o 
   7   1  20       95.37       98.04     40.19 o 
  -7   2  20       22.25       24.66     12.34 o 
  -6   2  20      289.22      299.97     13.67 o 
  -5   2  20      266.94      269.69     15.85 o 
  -4   2  20      143.31      151.78     13.23 o 
  -3   2  20      353.52      309.85     18.57 o 
  -2   2  20     2318.84     2189.24     55.30 o 
  -1   2  20     1372.86     1342.94     35.76 o 
   0   2  20      247.88      267.65     10.73 o 
   1   2  20      166.63      171.46      7.09 o 
   2   2  20      226.96      232.05     11.96 o 
   3   2  20      300.28      303.95     12.52 o 
   4   2  20      250.32      244.85     13.81 o 
   5   2  20      391.70      379.37     16.26 o 
   6   2  20     1320.11     1482.55     61.38 o 
   7   2  20        0.26        1.12      7.36 o 
  -7   3  20        1.04        8.08      8.12 o 
  -6   3  20      333.02      322.51     15.53 o 
  -5   3  20      436.39      432.33     19.36 o 
  -4   3  20       28.36        8.49     10.05 o 
  -3   3  20        4.13        8.28      7.39 o 
  -2   3  20      325.37      262.41     17.59 o 
  -1   3  20      459.08      474.70     59.70 o 
   0   3  20      453.96      455.98     17.83 o 
   1   3  20     1826.77     1845.03     50.57 o 
   2   3  20        0.19        3.48      2.83 o 
   3   3  20     1677.64     1712.83     43.79 o 
   4   3  20      516.63      550.48     20.07 o 
   5   3  20        0.24        4.19      4.72 o 
   6   3  20     1092.73     1141.61     61.74 o 
  -6   4  20       17.94       18.66      9.19 o 
  -5   4  20      338.89      266.02     16.10 o 
  -4   4  20      698.39      660.93     37.57 o 
  -3   4  20       45.06       66.23     21.83 o 
  -2   4  20      136.93      155.12      9.54 o 
  -1   4  20        0.19        0.08      4.98 o 
   0   4  20      340.49      350.32     13.95 o 
   1   4  20       10.55       11.90      6.45 o 
   2   4  20      123.04      113.60     12.26 o 
   3   4  20       56.61       52.98     10.43 o 
   4   4  20      361.40      357.86     12.28 o 
   5   4  20      131.07      134.99     11.40 o 
   6   4  20       89.75       65.13     31.93 o 
  -6   5  20      502.80      544.86     20.49 o 
  -5   5  20        3.25        8.46      3.92 o 
  -4   5  20       15.94       10.58      7.09 o 
  -3   5  20     1337.14     1246.88     53.71 o 
  -2   5  20      582.97      578.55     22.43 o 
  -1   5  20      292.39      282.14     17.29 o 
   0   5  20      282.03      284.41     15.61 o 
   1   5  20      425.60      425.30     11.79 o 
   2   5  20       36.80       46.98     11.27 o 
   3   5  20      186.70      190.33     10.94 o 
   4   5  20      208.38      229.05     12.27 o 
   5   5  20       50.88       38.42     11.42 o 
  -5   6  20        1.60        4.41      6.72 o 
  -4   6  20      274.18      293.44     15.92 o 
  -3   6  20      788.19      779.93     31.84 o 
  -2   6  20       16.58        6.47      5.24 o 
  -1   6  20       24.06       18.71     12.52 o 
   0   6  20      174.51      174.34      9.85 o 
   1   6  20      313.77      341.41     15.26 o 
   2   6  20      100.11      107.23     12.47 o 
   3   6  20       47.23       48.33     12.00 o 
   4   6  20       13.89       13.01      8.72 o 
  -3   7  20      201.76      197.92     17.21 o 
  -2   7  20      466.21      540.42     28.11 o 
  -1   7  20       50.09       57.47     17.72 o 
   0   7  20      498.63      519.66     28.49 o 
   1   7  20      173.84      204.50      9.47 o 
   2   7  20       85.78       79.54     16.91 o 
   3   7  20      558.01      536.89     18.32 o 
  -7   1  21       70.24       71.75     18.83 o 
  -6   1  21      809.85      800.82     30.15 o 
  -5   1  21        7.86        6.41      5.59 o 
  -4   1  21       22.31       15.18      6.16 o 
  -3   1  21     1960.94     2046.99     52.26 o 
  -2   1  21      341.42      338.51     17.69 o 
  -1   1  21       42.38       35.69     15.90 o 
   1   1  21      699.91      670.00     14.39 o 
   2   1  21       71.14       82.52      7.85 o 
   3   1  21      676.59      676.96     20.27 o 
   4   1  21       39.30       37.08      9.21 o 
   5   1  21      180.34      183.94      9.74 o 
   6   1  21      716.89      771.58     36.95 o 
  -7   2  21      181.86      185.65     14.04 o 
  -6   2  21        0.23       -3.01      6.82 o 
  -5   2  21      125.45      138.36     17.77 o 
  -4   2  21       43.62       38.39     15.39 o 
  -3   2  21       88.99       71.88     19.11 o 
  -2   2  21       15.53        1.91      7.62 o 
  -1   2  21      137.47      145.11     10.28 o 
   0   2  21      594.24      590.62     35.17 o 
   1   2  21       31.21       28.02      5.98 o 
   2   2  21     1535.51     1579.19     26.30 o 
   3   2  21       81.41       85.73      7.69 o 
   4   2  21     1296.66     1373.64     29.94 o 
   5   2  21       58.92       35.09     11.69 o 
   6   2  21       73.97       77.01     20.98 o 
  -7   3  21       22.50       25.49      9.20 o 
  -6   3  21      185.80      187.58     34.24 o 
  -5   3  21       70.68       70.14     23.59 o 
  -4   3  21      117.07       78.79     19.58 o 
  -3   3  21       59.91       46.63     14.58 o 
  -2   3  21      117.90       98.85     26.44 o 
  -1   3  21        7.91       11.28      6.43 o 
   0   3  21      114.68      146.90     11.07 o 
   1   3  21       71.80       61.98     15.49 o 
   2   3  21      146.44      144.48     10.16 o 
   3   3  21      791.32      777.45     19.72 o 
   4   3  21      173.31      159.99     12.32 o 
   5   3  21       10.92        5.09      5.30 o 
   6   3  21      130.00      118.47     35.78 o 
  -6   4  21      914.71      878.27     48.58 o 
  -5   4  21      491.32      537.94     32.67 o 
  -4   4  21       47.75       35.17      9.23 o 
  -3   4  21      186.64      174.93     13.05 o 
  -2   4  21      129.45      189.06     26.92 o 
  -1   4  21        0.02       -2.93      6.41 o 
   0   4  21     1359.27     1333.30     43.52 o 
   1   4  21      290.13      294.71     16.86 o 
   2   4  21      230.92      213.90     11.97 o 
   3   4  21      128.73      117.38     11.49 o 
   4   4  21      914.58      914.71     20.59 o 
   5   4  21       40.08       28.08      8.98 o 
  -5   5  21       16.88       24.12      7.14 o 
  -4   5  21        0.64       -6.45     10.18 o 
  -3   5  21        3.33        9.45      7.03 o 
  -2   5  21      128.60      107.42     18.25 o 
  -1   5  21        8.67        4.48      5.35 o 
   0   5  21        4.83        6.48      3.78 o 
   1   5  21       52.45       34.42     10.73 o 
   2   5  21       56.56       65.52     16.54 o 
   3   5  21      158.55      149.94      8.33 o 
   4   5  21       24.97       23.70      8.84 o 
   5   5  21       37.99       30.80     11.53 o 
  -4   6  21       89.99      104.16     25.87 o 
  -3   6  21      162.02      171.66     42.44 o 
  -2   6  21      816.52      786.60     31.99 o 
  -1   6  21       20.18       26.92     11.95 o 
   0   6  21      519.78      543.83     24.85 o 
   1   6  21     1159.94     1251.58     40.63 o 
   2   6  21       96.37       76.70     15.97 o 
   3   6  21       89.32       84.99     20.50 o 
  -2   7  21        0.22        5.56      5.51 o 
  -1   7  21        6.40       12.07      7.15 o 
   0   7  21       36.60       28.61     10.18 o 
   1   7  21       90.24       76.03     18.49 o 
  -7   0  22      243.08      279.32     65.85 o 
  -6   0  22      646.65      756.25     45.91 o 
  -5   0  22       15.17       16.97      8.98 o 
  -4   0  22        0.23       10.52      7.50 o 
  -3   0  22      845.43      897.67     47.53 o 
  -2   0  22     2478.41     2468.59     85.44 o 
  -1   0  22      653.64      703.97     30.28 o 
   0   0  22       85.89       94.05     36.14 o 
   1   0  22      376.07      375.10     16.55 o 
   2   0  22       72.27       72.58     18.87 o 
   3   0  22      424.71      456.25     19.70 o 
   4   0  22       40.03       41.64     12.71 o 
   5   0  22        3.20        7.20      6.27 o 
   6   0  22     1214.42     1246.39    105.76 o 
  -7   1  22      172.36      184.41     15.06 o 
  -6   1  22       17.94       17.32      5.49 o 
  -5   1  22       34.58       37.77     14.96 o 
  -4   1  22        0.01        7.64      6.82 o 
  -3   1  22       28.10       21.31     10.80 o 
  -2   1  22       33.28       42.35     14.15 o 
  -1   1  22       25.18       19.53      5.96 o 
   0   1  22      178.79      164.08     38.92 o 
   1   1  22       75.22       63.62     15.32 o 
   2   1  22      332.79      326.37     10.39 o 
   3   1  22        0.15        1.46      3.22 o 
   4   1  22      144.40      140.97      8.02 o 
   5   1  22       50.31       53.06     22.66 o 
   6   1  22       15.64       18.95     12.81 o 
  -6   2  22      457.43      454.61     29.25 o 
  -5   2  22        9.70       12.21      6.30 o 
  -4   2  22      127.98      122.67     25.55 o 
  -3   2  22      714.09      723.95     24.80 o 
  -2   2  22       74.31       55.71     14.73 o 
  -1   2  22      526.05      538.59     44.36 o 
   0   2  22     1147.59     1118.09     54.26 o 
   1   2  22      252.69      239.45     13.57 o 
   2   2  22     1108.06     1065.42     31.85 o 
   3   2  22        9.95       13.05      6.66 o 
   4   2  22      136.73      121.16      8.61 o 
   5   2  22      479.04      464.65     19.36 o 
   6   2  22     1179.90     1278.15    112.52 o 
  -6   3  22      197.63      191.25     19.62 o 
  -5   3  22      114.35       99.10     23.32 o 
  -4   3  22      401.72      337.90     21.24 o 
  -3   3  22       38.34       27.66     10.10 o 
  -2   3  22      220.87      247.29     11.31 o 
  -1   3  22        5.47        4.04      5.19 o 
   0   3  22      992.99     1011.17     31.83 o 
   1   3  22       74.06       81.87     17.39 o 
   2   3  22      139.02      133.95      7.52 o 
   3   3  22      194.01      189.36      9.30 o 
   4   3  22      176.84      187.08      8.76 o 
   5   3  22        8.24        8.90      4.20 o 
  -5   4  22      387.61      361.13     18.59 o 
  -4   4  22      325.88      325.89     13.62 o 
  -3   4  22     1174.10     1242.29     37.18 o 
  -2   4  22      410.79      388.94     16.14 o 
  -1   4  22      498.57      483.14     24.27 o 
   0   4  22     2177.09     2172.00     47.46 o 
   1   4  22      377.27      357.89     15.25 o 
   2   4  22       11.73       10.21      4.95 o 
   3   4  22      248.10      252.97      8.94 o 
   4   4  22        0.53        3.55      3.71 o 
   5   4  22        7.60        8.03      4.86 o 
  -5   5  22      367.11      383.98     18.79 o 
  -4   5  22      395.45      422.92     26.55 o 
  -3   5  22        0.93        0.76      7.02 o 
  -2   5  22      378.14      380.11     20.13 o 
  -1   5  22       23.58       10.26      7.14 o 
   0   5  22       74.89       66.81     19.38 o 
   1   5  22      228.14      189.38     11.77 o 
   2   5  22      241.36      241.70      9.85 o 
   3   5  22       22.63       23.50      7.07 o 
   4   5  22        9.06       10.23      5.73 o 
  -3   6  22       85.79       67.57     16.76 o 
  -2   6  22      125.93      176.46     15.05 o 
  -1   6  22       67.72       75.14     33.70 o 
   0   6  22       19.71       10.17      5.29 o 
   1   6  22        0.84        1.18      5.41 o 
   2   6  22        2.13        4.23      5.39 o 
   3   6  22       18.08       13.74      9.45 o 
  -6   1  23     1048.48     1109.82     67.26 o 
  -5   1  23      246.53      257.22     13.47 o 
  -4   1  23      282.83      279.80     14.28 o 
  -3   1  23      569.03      677.17     34.03 o 
  -2   1  23      879.85      803.88     26.90 o 
  -1   1  23       35.27       23.43      6.66 o 
   0   1  23     2009.65     1974.86     93.20 o 
   1   1  23     1625.97     1633.78     41.24 o 
   2   1  23       18.52       15.82      4.79 o 
   3   1  23      258.13      237.91      9.56 o 
   4   1  23      672.41      689.15     21.16 o 
   5   1  23        9.99        9.77     11.72 o 
  -6   2  23        4.78        2.11      8.12 o 
  -5   2  23       36.14       30.83      8.54 o 
  -4   2  23      250.20      228.38     16.05 o 
  -3   2  23       53.73       51.38     13.49 o 
  -2   2  23       36.16       17.23      8.19 o 
  -1   2  23        1.20       -0.81      6.39 o 
   0   2  23      129.32      127.07     25.50 o 
   1   2  23      676.83      694.88     20.23 o 
   2   2  23      320.89      283.46     15.93 o 
   3   2  23      297.65      288.34     11.75 o 
   4   2  23        0.00        0.74      3.21 o 
   5   2  23      242.56      221.54     20.96 o 
  -5   3  23      260.43      281.00     17.11 o 
  -4   3  23        1.93       -4.62      9.91 o 
  -3   3  23      727.65      681.02     36.29 o 
  -2   3  23        3.42       10.94      6.19 o 
  -1   3  23       16.27       27.40      8.98 o 
   0   3  23     1780.08     1831.69     47.02 o 
   1   3  23      480.95      508.72     17.28 o 
   2   3  23        0.16        2.86      4.13 o 
   3   3  23        1.11       -1.27      4.89 o 
   4   3  23       79.31       64.95     17.54 o 
   5   3  23       74.78       65.46     18.69 o 
  -5   4  23      297.76      333.47     19.07 o 
  -4   4  23      234.27      216.53     16.06 o 
  -3   4  23       79.92       76.34     22.56 o 
  -2   4  23       26.30       17.27      7.90 o 
  -1   4  23      529.13      484.81     17.47 o 
   0   4  23      104.46       50.35     17.29 o 
   1   4  23      278.76      258.90     20.04 o 
   2   4  23      231.31      216.37      9.70 o 
   3   4  23      421.32      441.59     28.61 o 
   4   4  23      132.62      107.42     26.65 o 
  -4   5  23       34.06       37.45     14.66 o 
  -3   5  23       19.29       16.03     11.10 o 
  -2   5  23      161.19      169.16     19.39 o 
  -1   5  23      687.17      747.95     43.64 o 
   0   5  23       46.03       45.78     11.50 o 
   1   5  23       15.90       12.44      6.99 o 
   2   5  23      154.29      128.85     28.46 o 
   3   5  23       37.03       45.68     13.42 o 
  -2   6  23        5.81        5.95      5.38 o 
  -1   6  23      919.55      966.44     38.74 o 
   0   6  23      238.23      243.63     10.94 o 
   1   6  23       83.08       56.01     19.79 o 
  -6   0  24      269.74      274.15     54.29 o 
  -5   0  24       82.91       69.74     28.09 o 
  -4   0  24      170.69      189.47     15.27 o 
  -3   0  24      453.89      420.87     27.19 o 
  -2   0  24      430.85      407.28     24.98 o 
  -1   0  24       28.96       40.34     12.31 o 
   0   0  24      669.50      641.37     43.36 o 
   1   0  24      146.93      122.39     41.27 o 
   2   0  24     1417.69     1483.07     49.98 o 
   3   0  24      366.96      357.53     25.47 o 
   4   0  24        0.76        5.71      4.07 o 
   5   0  24       35.21       43.62     27.23 o 
  -5   1  24      101.27       93.50     25.66 o 
  -4   1  24       69.17       56.53     15.62 o 
  -3   1  24        5.73       13.45      9.54 o 
  -2   1  24        1.46        4.64      5.07 o 
  -1   1  24      141.29      148.63     11.60 o 
   0   1  24        0.08        8.74      7.06 o 
   1   1  24      591.43      606.45     39.55 o 
   2   1  24     1217.50     1251.81     33.40 o 
   3   1  24       63.18       51.72     12.61 o 
   4   1  24       98.16       83.89     18.29 o 
   5   1  24       91.58       77.36     39.43 o 
  -5   2  24        1.68        5.28      5.66 o 
  -4   2  24      171.33      196.41     30.75 o 
  -3   2  24      120.36      110.57     34.61 o 
  -2   2  24        5.23       11.73      6.09 o 
  -1   2  24      644.58      587.18     23.68 o 
   0   2  24       53.50       47.29     14.37 o 
   1   2  24        2.76        5.40      4.91 o 
   2   2  24      162.80      164.36      8.68 o 
   3   2  24      475.72      481.68     17.06 o 
   4   2  24       36.52       24.50     10.09 o 
   5   2  24      182.65      167.11     38.00 o 
  -5   3  24       38.32       45.25     14.54 o 
  -4   3  24      465.60      438.03     25.23 o 
  -3   3  24      716.09      666.33     68.73 o 
  -2   3  24       52.62       42.28     10.70 o 
  -1   3  24       23.79       12.47      5.84 o 
   0   3  24        5.08        8.64      5.46 o 
   1   3  24      103.65       85.88     20.62 o 
   2   3  24      394.00      371.95     14.63 o 
   3   3  24      835.61      870.94     28.99 o 
   4   3  24      731.59      749.88     28.78 o 
  -4   4  24        6.93        7.03      5.22 o 
  -3   4  24        1.69        1.47      3.94 o 
  -2   4  24        0.03        3.05      7.87 o 
  -1   4  24        3.15        1.76      4.75 o 
   0   4  24        1.69        0.76      4.24 o 
   1   4  24       91.01       83.75     20.20 o 
   2   4  24      148.15      165.15      9.81 o 
   3   4  24       30.42       17.89      7.53 o 
  -3   5  24      657.83      669.68     26.41 o 
  -2   5  24        7.46       10.18      7.40 o 
  -1   5  24      258.74      288.96     14.44 o 
   0   5  24      182.30      204.26     10.89 o 
   1   5  24       63.50       57.82     13.76 o 
   2   5  24      957.72      914.44     27.20 o 
  -5   1  25      500.83      510.69     22.77 o 
  -4   1  25      467.70      503.26     28.19 o 
  -3   1  25        0.29        2.36      5.26 o 
  -2   1  25      246.68      266.39     13.75 o 
  -1   1  25      523.48      518.07     20.29 o 
   0   1  25       19.08       21.63      7.36 o 
   1   1  25      204.53      190.73     17.44 o 
   2   1  25     1089.43     1167.32     43.77 o 
   3   1  25      249.73      236.19     11.47 o 
   4   1  25     1011.06      988.79     36.40 o 
  -4   2  25       63.98       61.28     17.11 o 
  -3   2  25       63.17       51.57     17.75 o 
  -2   2  25       65.62       49.72     13.96 o 
  -1   2  25      663.71      646.36     54.89 o 
   0   2  25      232.50      234.91     16.06 o 
   1   2  25      291.13      299.53     11.41 o 
   2   2  25      177.82      182.44     12.29 o 
   3   2  25        2.14        0.35      4.38 o 
   4   2  25        0.18        3.99      4.94 o 
  -4   3  25       40.86       27.45     11.33 o 
  -3   3  25        1.00        1.19      6.45 o 
  -2   3  25       56.18       41.04     15.19 o 
  -1   3  25       49.71       52.04     13.80 o 
   0   3  25       80.34       70.58     15.25 o 
   1   3  25       11.71        8.22      5.13 o 
   2   3  25      731.73      792.90     33.77 o 
   3   3  25      371.40      348.30     14.52 o 
  -3   4  25       11.47        3.82      6.60 o 
  -2   4  25      152.59      166.92     11.05 o 
  -1   4  25       17.43       13.84     11.09 o 
   0   4  25      217.01      251.70     26.88 o 
   1   4  25        0.06       -0.66      6.18 o 
   2   4  25      371.52      354.78     18.05 o 
  -4   0  26     1941.20     2228.32     47.19 o 
  -3   0  26      654.32      642.38     46.36 o 
  -2   0  26      430.07      348.21     43.15 o 
  -1   0  26     1345.47     1344.56     80.31 o 
   0   0  26       33.91       16.65     11.68 o 
   1   0  26      120.96      101.96     25.08 o 
   2   0  26      788.36      812.93     40.58 o 
   3   0  26      399.20      431.29     25.66 o 
  -4   1  26        9.02       -0.80      7.93 o 
  -3   1  26        1.72        8.49      6.76 o 
  -2   1  26      277.34      272.03     24.12 o 
  -1   1  26      136.83      110.69     37.69 o 
   0   1  26       59.10       29.16     13.47 o 
   1   1  26        3.47        3.87      5.45 o 
   2   1  26        0.10        4.33      5.15 o 
   3   1  26      163.46      150.97     23.01 o 
  -3   2  26      385.99      422.42     25.01 o 
  -2   2  26      267.57      201.99     15.93 o 
  -1   2  26     1393.94     1355.09     53.89 o 
   0   2  26        0.93       -0.38      5.13 o 
   1   2  26       39.65       36.23      8.92 o 
   2   2  26      145.13      164.24     14.68 o 
   3   2  26        5.01        6.41      3.85 o 
  -3   3  26      210.31      239.30     16.72 o 
  -2   3  26       68.57       49.92     12.68 o 
  -1   3  26      385.00      406.76     23.07 o 
   0   3  26       42.59       35.02     13.10 o 
   1   3  26      289.17      300.37     14.54 o 
   2   3  26      168.95      179.91     22.29 o 
  -1   4  26       23.98       24.13     17.58 o 
   0   4  26        0.77        6.37      5.08 o 
  -3   1  27      148.84      181.45     25.83 o 
  -2   1  27       25.81       28.67      8.45 o 
  -1   1  27      431.48      463.57     31.58 o 
   0   1  27       75.16       72.74     20.25 o 
   1   1  27        2.82        1.14      4.48 o 
   2   1  27      372.38      386.08     14.07 o 
  -2   2  27       94.94       81.73     22.35 o 
  -1   2  27      162.15       98.14     34.98 o 
   0   2  27       65.21       49.24     19.78 o 
   1   2  27        8.45       11.82      5.18 o 
                                                 
